# Supplementary material for: Versatile self-assembled electrospun micropyramid arrays for high-performance on-skin devices with minimal sensory interference
Source: Nat Commun. 2022 Oct 3;13:5839. doi: 10.1038/s41467-022-33454-y (PMC9530173; doi:10.1038/s41467-022-33454-y)
Supplement: Supplementary file 2 — Source Data [file 41467_2022_33454_MOESM2_ESM.xlsx]

## Sheet: Figure 3a
Figure 3a		3D EMPA-L	3D EMPA-M	3D EMPA-S
	Substrate thickness [µm]	21.9	23.1	32.9
	Height of micropyramid arrays [µm]	24.75	18.23	11.37
	Thickness [µm]	46.65	41.33	44.27

## Sheet: Figure 3b
Figure 3b		Open		Au/PDMS		Au/PET		Au/PI		Au/2D EP		Au/3D EMPA-M		Au/3D EMPA-L		Au/3D EMPA-M-based device
	Time [days]	Water Content [g]	Time [days]	Water Content [g]	Time [days]	Water Content [g]	Time [days]	Water Content [g]	Time [days]	Water Content [g]	Time [days]	Water Content [g]	Time [days]	Water Content [g]	Time [days]	Water Content [g]
	0	1	0	1	0	1	0	1	0	1	0	1	0	1	0	1
	1	0.85679	1	0.9674	1	0.9936	1	0.995	1	0.9041	1	0.9031	1	0.9026	1	0.9036
	2	0.7151	2	0.9345	2	0.9865	2	0.9899	2	0.8078	2	0.8061	2	0.8054	2	0.8076
	3	0.5716	3	0.9012	3	0.9797	3	0.985	3	0.7113	3	0.7089	3	0.7075	3	0.7117
	4	0.4297	4	0.8681	4	0.9728	4	0.9797	4	0.6153	4	0.6119	4	0.6099	4	0.6159
	5	0.2879	5	0.8351	5	0.9658	5	0.9745	5	0.5191	5	0.5145	5	0.5117	5	0.5196
	6	0.1454	6	0.8023	6	0.9591	6	0.9695	6	0.423	6	0.4167	6	0.4138	6	0.4239
	7	0.0022	7	0.7689	7	0.9522	7	0.9642	7	0.3268	7	0.3194	7	0.3163	7	0.3276

## Sheet: Figure 3d
Figure 3d	VAS_PDMS-based device	VAS_Device with 3D EMPA-M	mean_PDMS-based device	mean_Device with 3D EMPA-M
	5	2	5.5	1.25
	5	2	the standard error of the mean	the standard error of the mean
	5	2	0.2847	0.26031
	5	2
	5	3
	6	3
	6	1
	6	1
	6	1
	7	1
	7	1
	7	1
	8	0
	8	0
	4	0
	4	0
	4	0
	4	0
	5	4
	5	1

## Sheet: Figure 3f
Figure 3f	Bare finger	Load Force [N]	Grip Force [N]	Bare finger	Load Force [N]	Grip Force [N]	Bare finger	Load Force [N]	Grip Force [N]	Bare finger	Load Force [N]	Grip Force [N]	Device with 3D EMPA-M	Load Force [N]	Grip Force [N]	Device with 4D EMPA-M	Load Force [N]	Grip Force [N]	Device with 5D EMPA-M	Load Force [N]	Grip Force [N]	Device with 6D EMPA-M	Load Force [N]	Grip Force [N]	PDMS-based device	Load Force [N]	Grip Force [N]	PDMS-based device	Load Force [N]	Grip Force [N]	PDMS-based device	Load Force [N]	Grip Force [N]	PDMS-based device	Load Force [N]	Grip Force [N]
	-0.54858	0	0	-0.52285	0	0	-0.50304	0	-0.02	-0.55882	0	0	-0.54377	0	0	-0.54451	0	0	-0.54201	0	0	-0.56399	0	0	-0.5223	0	0	-0.54761	-0.01	0	-0.53389	0	0	-0.55	0	0
	-0.4496	0	0	-0.42654	0	0	-0.42452	0.07	-0.01	-0.47632	0	0	-0.46419	0	0	-0.47987	0	0	-0.43145	0	0	-0.48436	0	0	-0.44343	0	0	-0.46845	-0.01	0	-0.45205	0	0	-0.4372	0	0
	-0.38599	0	0	-0.3449	0	0	-0.36594	-0.05	0.01	-0.42341	0	0	-0.36785	0	0	-0.37011	0	0	-0.333	0	0	-0.40465	0	0	-0.35904	-0.01	0	-0.38755	-0.01	0	-0.35578	0	0	-0.34177	0	0
	-0.29679	0	0	-0.2474	0	0	-0.27168	0.02	0	-0.32764	0	0	-0.28811	0	0	-0.28983	0	0	-0.25203	0	0	-0.32414	0	0	-0.27858	-0.01	0	-0.27972	-0.01	0	-0.27687	0	0	-0.26095	0	0
	-0.22965	0	0	-0.15066	0	0	-0.19356	0.06	0.02	-0.24158	0	0	-0.20796	0	0	-0.19605	0	0	-0.1565	0	0	-0.27539	0	0	-0.18426	0	0	-0.2	-0.01	0	-0.22892	0	0	-0.19767	0	0
	-0.14587	0	0	-0.06468	0	0	-0.09928	0.02	0.01	-0.1	0	0	-0.11966	0	0	-0.1	0	0	-0.06	0	0	-0.18073	0	0	-0.094	0	0	-0.08857	0.06	0.03	-0.15	0.04	0	-0.14958	-0.03	0.08
	-0.07821	0	0	0.01004	0	0	0	0.05	0.02	0.01462	0.14	0.21	-0.0252	0	0	-0.00569	0.01	0.02	0.05305	0	0.01	-0.1	0	0	0	0	0	-0.00898	0.13	0.05	-0.05627	0.01	0.15	-0.05336	-0.19	0.31
	0	0	0	0.1	0	0	0.11475	-0.31	0.57	0.11115	-0.21	0.57	0.055	0	0	0.07402	-0.03	0.06	0.15065	-0.08	0.36	-0.02107	-0.02	0.09	0.08004	-0.15	0.26	0.08642	0.14	0.45	0.02252	-0.13	0.43	0.04235	-0.56	1.12
	0.06249	0.01	0.02	0.19755	-0.15	0.55	0.20742	-0.27	1.66	0.19156	-0.22	2.56	0.15028	-0.06	0.2	0.15389	-0.18	0.43	0.23474	-0.41	1.16	0.05963	-0.03	0.37	0.17431	-0.27	0.84	0.1826	-0.34	1.86	0.10138	-0.44	1.24	0.12475	-1.29	2.84
	0.15892	-0.05	0.17	0.27587	-0.68	1.47	0.30107	-0.77	2.58	0.23923	-0.7	3.8	0.23302	-0.25	0.54	0.23745	-0.4	0.9	0.33188	-0.95	2.52	0.12332	0.03	1.22	0.23736	-0.42	1.58	0.29378	-1.08	3.01	0.20455	-1.33	2.88	0.21982	-1.79	4.89
	0.23208	-0.21	0.61	0.36319	-1.15	2.16	0.38048	-1.22	2.94	0.33024	-2.03	5.27	0.31204	-0.51	0.94	0.33295	-0.7	1.65	0.41615	-1.34	3.35	0.20864	-0.24	2.46	0.34717	-0.55	2.27	0.38673	-1.1	3.32	0.30163	-1.62	4.73	0.2999	-1.96	5.99
	0.31137	-0.38	1.05	0.47242	-1.06	2.44	0.45965	-1.62	3.33	0.41201	-2.07	5.87	0.42449	-0.68	1.31	0.4278	-1.09	2.2	0.49724	-1.58	3.47	0.28896	-1.19	3.59	0.42754	-0.6	2.35	0.48254	-1.01	3.53	0.38023	-1.57	4.91	0.3945	-2.06	6.34
	0.39082	-0.63	1.52	0.55413	-0.99	2.52	0.53777	-1.63	3.71	0.53196	-2.03	5.68	0.5037	-0.61	1.41	0.51391	-1.07	2.52	0.59341	-1.55	3.53	0.36452	-1.76	4.31	0.52367	-0.56	2.42	0.57744	-1.03	3.51	0.45921	-1.49	4.99	0.45835	-2.08	6.48
	0.45491	-0.67	1.61	0.65621	-1.05	2.6	0.59	-1.55	3.84	0.64127	-2.02	5.64	0.58343	-0.57	1.46	0.60979	-1.06	2.64	0.68865	-1.52	3.53	0.44307	-2.01	4.99	0.60179	-0.55	2.33	0.6579	-1.06	3.54	0.5393	-1.54	4.99	0.55379	-2.06	6.67
	0.54941	-0.52	1.56	0.7388	-1.06	2.66	0.70609	-1.52	3.82	0.737	-1.92	5.37	0.65399	-0.57	1.48	0.6735	-1.05	2.69	0.76992	-1.54	3.57	0.53847	-2.16	5.37	0.69631	-0.58	2.36	0.70619	-1.06	3.57	0.65114	-1.57	5.07	0.64929	-2.02	6.73
	0.6119	-0.45	1.52	0.81878	-1.05	2.78	0.80085	-1.52	3.92	0.84832	-1.95	5.29	0.73338	-0.57	1.49	0.76957	-1.04	2.63	0.88716	-1.55	3.62	0.61873	-2.13	5.63	0.77521	-0.56	2.32	0.79999	-1.06	3.43	0.73058	-1.54	5.13	0.72881	-2.04	6.9
	0.70806	-0.52	1.53	0.91815	-1.06	2.72	0.90658	-1.54	4.05	0.92653	-2.03	5.37	0.82823	-0.57	1.49	0.86433	-1.08	2.55	0.98253	-1.55	3.66	0.74627	-1.95	5.9	0.88092	-0.55	2.28	0.88051	-1.06	3.42	0.8093	-1.54	5.07	0.80872	-2.05	6.86
	0.78618	-0.59	1.53	1.01229	-1.05	2.76	1.01791	-1.56	4.11	1.03724	-2.03	5.4	0.89252	-0.57	1.45	0.95143	-1.06	2.49	1.06159	-1.56	3.7	0.84312	-1.97	5.67	0.98229	-0.57	2.24	0.95894	-1.06	3.43	0.88983	-1.54	5.05	0.92202	-2.03	6.72
	0.86429	-0.6	1.51	1.11429	-1.06	2.76	1.12184	-1.56	4.18	1.1172	-2.05	5.36	0.94159	-0.57	1.43	1.03199	-1.05	2.5	1.1576	-1.56	3.78	0.90889	-2.01	5.59	1.06157	-0.57	2.18	1.05396	-1.06	3.42	0.98613	-1.55	5	1.01364	-2.03	6.7
	0.9285	-0.58	1.5	1.22438	-1.05	2.75	1.23378	-1.55	4.19	1.19548	-2.05	5.21	1.02023	-0.57	1.4	1.12766	-1.06	2.5	1.25337	-1.54	3.76	1.00522	-2.06	5.6	1.15759	-0.57	2.04	1.1687	-1.06	3.44	1.06539	-1.54	4.96	1.09604	-2.01	6.71
	0.99195	-0.56	1.48	1.30412	-1.06	2.73	1.33892	-1.56	4.13	1.27459	-2	5.28	1.12777	-0.57	1.41	1.19019	-1.06	2.53	1.32363	-1.55	3.76	1.10128	-2.09	5.56	1.23764	-0.57	2.05	1.24682	-1.05	3.5	1.16113	-1.55	4.99	1.16004	-2.05	6.69
	1.06397	-0.55	1.48	1.41699	-1.06	2.7	1.43583	-1.55	4.07	1.37471	-2.04	5.38	1.24022	-0.57	1.4	1.30221	-1.06	2.52	1.4186	-1.55	3.75	1.18176	-2.05	5.48	1.33287	-0.56	2.02	1.3738	-1.06	3.53	1.24024	-1.55	5.02	1.23963	-2.02	6.75
	1.12956	-0.57	1.47	1.51995	-1.05	2.7	1.54732	-1.55	4	1.46905	-2.03	5.37	1.33294	-0.57	1.4	1.38334	-1.06	2.53	1.51326	-1.55	3.76	1.26117	-2.05	5.41	1.41235	-0.57	1.99	1.45321	-1.06	3.59	1.31982	-1.55	5.02	1.30508	-2.05	6.67
	1.1921	-0.58	1.47	1.59873	-1.06	2.72	1.6734	-1.56	4.01	1.57947	-2.02	5.39	1.41209	-0.57	1.41	1.47968	-1.06	2.49	1.60975	-1.55	3.8	1.32511	-2.04	5.32	1.49191	-0.57	2.01	1.5633	-1.06	3.53	1.39842	-1.54	5.03	1.41813	-2.05	6.65
	1.27023	-0.58	1.46	1.70024	-1.04	2.72	1.7836	-1.56	3.99	1.67321	-2.03	5.44	1.52348	-0.57	1.38	1.58435	-1.06	2.54	1.7054	-1.54	3.79	1.38445	-2.05	5.32	1.55545	-0.57	2.03	1.6513	-1.06	3.49	1.49419	-1.53	5.06	1.49719	-2.03	6.63
	1.33703	-0.57	1.46	1.81157	-1.06	2.68	1.86488	-1.55	4.02	1.75133	-2.04	5.32	1.60485	-0.57	1.4	1.67879	-1.05	2.56	1.78589	-1.55	3.82	1.46267	-2.05	5.24	1.61982	-0.57	2.01	1.73281	-1.06	3.52	1.59006	-1.56	5.07	1.57875	-2.02	6.58
	1.39725	-0.56	1.46	1.89659	-1.06	2.66	1.96579	-1.56	3.99	1.86069	-2.03	5.36	1.68323	-0.57	1.39	1.77386	-1.06	2.53	1.88074	-1.55	3.81	1.55826	-2.07	5.22	1.69982	-0.57	2.02	1.82012	-1.05	3.5	1.66947	-1.55	5.06	1.66261	-2.04	6.57
	1.49206	-0.55	1.45	1.99158	-1.06	2.6	2.0616	-1.55	4.03	1.9388	-2.01	5.28	1.76299	-0.57	1.38	1.85337	-1.06	2.53	1.94437	-1.55	3.83	1.63794	-2.05	5.31	1.79607	-0.57	2.03	1.90066	-1.05	3.53	1.77914	-1.54	5.06	1.72648	-2.04	6.59
	1.57012	-0.58	1.44	2.05678	-1.06	2.61	2.15811	-1.55	3.99	2.03634	-2.03	5.33	1.85838	-0.57	1.38	1.95845	-1.06	2.55	2.07004	-1.55	3.85	1.72388	-2.06	5.24	1.86057	-0.57	2.04	1.99593	-1.05	3.54	1.86647	-1.55	5.09	1.82165	-2.04	6.61
	1.63331	-0.57	1.44	2.14081	-1.06	2.64	2.24519	-1.55	3.96	2.12751	-2.04	5.23	1.95396	-0.57	1.38	2.04046	-1.06	2.49	2.1646	-1.55	3.86	1.80271	-2.04	5.28	1.96755	-0.56	2.01	2.10852	-1.06	3.56	1.96098	-1.54	5.07	1.88494	-2.03	6.67
	1.69815	-0.57	1.43	2.20453	-1.06	2.69	2.32525	-1.56	3.97	2.23841	-2.02	5.22	2.03267	-0.57	1.38	2.15131	-1.06	2.53	2.25963	-1.55	3.81	1.88298	-2.06	5.22	2.04594	-0.57	2.02	2.20394	-1.06	3.54	2.04031	-1.54	4.99	1.99774	-2.03	6.68
	1.77632	-0.58	1.43	2.31827	-1.07	2.68	2.42311	-1.54	3.98	2.34776	-2.04	5.21	2.1133	-0.57	1.39	2.22436	-1.06	2.51	2.37131	-1.55	3.78	1.9616	-2.07	5.18	2.12488	-0.56	2.02	2.28434	-1.06	3.49	2.13553	-1.55	5.01	2.07798	-2.03	6.68
	1.85444	-0.57	1.44	2.3967	-1.06	2.72	2.49713	-1.56	3.95	2.47511	-2.03	5.18	2.19278	-0.57	1.4	2.33557	-1.06	2.52	2.45435	-1.55	3.82	2.05543	-2.04	5.19	2.23728	-0.57	1.99	2.35749	-1.06	3.52	2.23079	-1.55	5.01	2.15746	-2.04	6.64
	1.91836	-0.58	1.44	2.50717	-1.06	2.71	2.63922	-1.56	3.96	2.58559	-2.02	5.21	2.28828	-0.57	1.38	2.43191	-1.06	2.51	2.55075	-1.55	3.81	2.11793	-2.07	5.12	2.33288	-0.57	2	2.42168	-1.05	3.53	2.3264	-1.55	5.03	2.25293	-2.03	6.61
	1.99931	-0.57	1.45	2.60198	-1.06	2.72	2.71742	-1.56	3.96	2.68181	-2.03	5.2	2.38374	-0.57	1.36	2.51259	-1.06	2.5	2.63199	-1.55	3.82	2.2133	-2.05	5.1	2.41333	-0.56	2.02	2.51644	-1.06	3.52	2.40585	-1.55	5.06	2.35037	-2.05	6.58
	2.07754	-0.56	1.45	2.68302	-1.06	2.71	2.80419	-1.55	3.99	2.79117	-2.03	5.13	2.4625	-0.57	1.37	2.60873	-1.06	2.48	2.73025	-1.56	3.79	2.27718	-2.06	5.07	2.48473	-0.57	2.02	2.59401	-1.06	3.6	2.4855	-1.54	5.07	2.42877	-2.03	6.57
	2.15832	-0.57	1.45	2.75627	-1.06	2.73	2.88334	-1.55	3.96	2.90438	-2.03	5.17	2.54099	-0.57	1.35	2.68834	-1.06	2.55	2.82572	-1.56	3.81	2.3411	-2.04	5.09	2.5505	-0.57	2.01	2.67427	-1.05	3.51	2.5954	-1.55	5.07	2.54076	-2.04	6.47
	2.2304	-0.57	1.44	2.81465	-1.05	2.68	2.94656	-1.56	4.01	2.99185	-2.03	5.1	2.6216	-0.57	1.37	2.76803	-1.06	2.51	2.90683	-1.54	3.83	2.4189	-2.06	5.07	2.64649	-0.57	2.02	2.78567	-1.05	3.53	2.70178	-1.54	5.06	2.63667	-2.05	6.49
	2.29315	-0.57	1.44	2.90942	-1.06	2.74	3.01227	-1.55	3.98	3.10226	-2.02	5.1	2.69988	-0.57	1.37	2.84818	-1.06	2.49	2.98643	-1.55	3.81	2.51386	-2.07	5.04	2.74208	-0.57	2.07	2.86623	-1.06	3.51	2.78274	-1.54	5.03	2.71634	-2.03	6.53
	2.35702	-0.58	1.43	2.98845	-1.05	2.72	3.08633	-1.55	3.95	3.20137	-2.03	5.09	2.81017	-0.57	1.4	2.943	-1.06	2.5	3.08258	-1.56	3.77	2.59284	-2.04	5.06	2.82255	-0.56	2.05	2.97684	-1.06	3.58	2.86337	-1.54	5.04	2.81117	-2.03	6.56
	2.41956	-0.58	1.43	3.10023	-1.06	2.75	3.14863	-1.55	3.9	3.24827	-2.03	5.07	2.90668	-0.57	1.37	3.00783	-1.06	2.49	3.16193	-1.55	3.8	2.67161	-2.05	5.04	2.94639	-0.57	2.06	3.08895	-1.06	3.58	2.95795	-1.54	5.06	2.90634	-2.05	6.62
	2.49827	-0.57	1.42	3.17873	-1.06	2.79	3.2599	-1.56	3.96	3.34147	-2.03	5.19	2.9862	-0.57	1.39	3.10196	-1.06	2.51	3.27435	-1.55	3.8	2.75378	-2.06	5.02	3.04292	-0.57	2.08	3.17672	-1.06	3.54	3.03773	-1.54	5.06	3.00192	-2.02	6.59
	2.56262	-0.57	1.43	3.24353	-1.05	2.79	3.33968	-1.55	3.92	3.41969	-2.02	5.19	3.06639	-0.57	1.4	3.18196	-1.06	2.47	3.35471	-1.55	3.8	2.83404	-2.06	5.03	3.12225	-0.57	2.06	3.25559	-1.06	3.51	3.11765	-1.55	5.06	3.13223	-2.04	6.55
	2.63071	-0.57	1.44	3.34944	-1.05	2.79	3.46696	-1.55	3.95	3.5	-2.02	5.19	3.12893	-0.57	1.4	3.25226	-1.06	2.47	3.44899	-1.55	3.82	2.91408	-2.06	5	3.23074	-0.57	2.04	3.35033	-1.06	3.52	3.21363	-1.54	5.06	3.22704	-2.04	6.53
	2.69544	-0.57	1.44	3.44353	-1.05	2.79	3.56334	-1.56	3.99				3.22318	-0.57	1.39	3.34904	-1.06	2.48	3.54394	-1.55	3.81	3.00872	-2.06	5.01	3.3106	-0.57	2.07	3.42954	-1.06	3.48	3.28529	-1.54	5.06	3.30758	-2.04	6.63
	2.75841	-0.57	1.44	3.53859	-1.05	2.78							3.31912	-0.57	1.39	3.45928	-1.05	2.47				3.08841	-2.05	5.04	3.40683	-0.57	2.04	3.52615	-1.05	3.51	3.38046	-1.54	5.04	3.40454	-2.02	6.65
	2.81878	-0.58	1.44										3.40187	-0.57	1.39	3.53895	-1.06	2.51				3.16648	-2.04	5.01	3.50062	-0.56	2.08				3.44405	-1.54	5.03	3.4841	-2.02	6.63
	2.89967	-0.57	1.44										3.49656	-0.57	1.39							3.23103	-2.06	5.07							3.54131	-1.54	5.03	3.57882	-2.04	6.62
	2.96211	-0.56	1.44										3.59085	-0.57	1.4							3.2949	-2.06	5.12
	3.02644	-0.57	1.44																			3.38128	-2.05	5.11
	3.10558	-0.58	1.44																			3.45091	-2.08	5.12
	3.14533	-0.57	1.44																			3.53106	-2.04	5.09
	3.2131	-0.57	1.44
	3.27612	-0.57	1.44
	3.34473	-0.57	1.44
	3.41182	-0.57	1.44
	3.47697	-0.57	1.44
	3.53978	-0.57	1.44

## Sheet: Figure 3g
Figure 3g	Load Force [N]	Grip Force [N]	Error bar	Load Force [N]	Grip Force [N]	Error bar	Load Force [N]	Grip Force [N]	Error bar
	0.57	2.18	0.18	0.57	1.37	0.11	0.57	1.31	0.18
	1.06	3.51	0.28	1.06	2.37	0.25	1.06	2.52	0.39
	1.55	4.71	0.47	1.55	3.77	0.48	1.55	3.59	0.47
	2.04	5.95	0.62	2.04	4.72	0.67	2.04	4.8	0.72
		PDMS			EMPA			Bare

## Sheet: Figure 3h
Figure 3h	Load Force [N]	Grip Force [N]	Error bar	Load Force [N]	Grip Force [N]	Error bar	Load Force [N]	Grip Force [N]	Error bar
	0.57	1.62	0.26	0.57	1.13	0.05	0.57	0.96	0.05
	1.06	2.7	0.3	1.06	1.79	0.14	1.06	1.96	0.34
	1.55	3.62	0.61	1.55	2.78	0.25	1.55	2.68	0.27
	2.04	4.38	0.56	2.04	3.4	0.47	2.04	3.5	0.38
		PDMS			EMPA			Bare

## Sheet: Figure 3i
Figure 3i		Additional Grip Force / Load Force	Error bar
	I	1.74	0.21
	II	1.78	0.2
	II	2.47	0.44

## Sheet: Figure 4a
Figure 4a				Reflectivity [%]									Emissivity [%]
	Wavelength [µm]	3D EMPA-L	Wavelength [µm]	3D EMPA-M	Wavelength [µm]	3D EMPA-S	Wavelength [µm]	2D EP		Wavelength [µm]	2D EP	Wavelength [µm]	3D EMPA-M	Wavelength [µm]	3D EMPA-L	Wavelength [µm]	3D EMPA-S
	0.3	94.531	0.3	90.274	0.3	90.507	0.3	88.131		16.409	11.24	16.409	36.528	16.409	44.731	16.409	23.13
	0.301	94.642	0.301	90.436	0.301	90.603	0.301	88.306		16.384	11.307	16.384	36.688	16.384	44.861	16.384	23.07
	0.302	94.753	0.302	90.597	0.302	90.698	0.302	88.477		16.358	11.343	16.358	36.791	16.358	44.95	16.358	23.003
	0.303	94.863	0.303	90.759	0.303	90.791	0.303	88.645		16.332	11.288	16.332	36.765	16.332	44.933	16.332	22.874
	0.304	94.973	0.304	90.92	0.304	90.884	0.304	88.809		16.306	11.089	16.306	36.557	16.306	44.757	16.306	22.641
	0.305	95.083	0.305	91.081	0.305	90.976	0.305	88.97		16.281	10.724	16.281	36.148	16.281	44.399	16.281	22.281
	0.306	95.192	0.306	91.241	0.306	91.067	0.306	89.127		16.255	10.2	16.255	35.553	16.255	43.864	16.255	21.795
	0.307	95.3	0.307	91.401	0.307	91.157	0.307	89.28		16.23	9.551	16.23	34.817	16.23	43.192	16.23	21.208
	0.308	95.408	0.308	91.56	0.308	91.246	0.308	89.43		16.204	8.832	16.204	34.004	16.204	42.194	16.204	20.559
	0.309	95.515	0.309	91.718	0.309	91.333	0.309	89.576		16.179	8.105	16.179	33.182	16.179	41.014	16.179	19.898
	0.31	95.621	0.31	91.876	0.31	91.42	0.31	89.719		16.154	7.423	16.154	32.408	16.154	39.917	16.154	19.265
	0.311	95.726	0.311	92.032	0.311	91.506	0.311	89.858		16.129	6.82	16.129	31.72	16.129	38.966	16.129	18.694
	0.312	95.83	0.312	92.187	0.312	91.591	0.312	89.994		16.104	6.311	16.104	31.136	16.104	38.184	16.104	18.2
	0.313	95.934	0.313	92.341	0.313	91.676	0.313	90.126		16.079	5.895	16.079	30.657	16.079	37.563	16.079	17.787
	0.314	96.036	0.314	92.494	0.314	91.759	0.314	90.254		16.054	5.56	16.054	30.272	16.054	37.076	16.054	17.446
	0.315	96.137	0.315	92.645	0.315	91.841	0.315	90.379		16.029	5.293	16.029	29.966	16.029	36.696	16.029	17.169
	0.316	96.249	0.316	92.763	0.316	91.898	0.316	90.509		16.004	5.084	16.004	29.726	16.004	36.399	16.004	16.948
	0.317	96.353	0.317	92.886	0.317	91.963	0.317	90.643		15.98	4.929	15.98	29.541	15.98	36.172	15.98	16.778
	0.318	96.442	0.318	92.99	0.318	92.041	0.318	90.766		15.955	4.829	15.955	29.404	15.955	36.008	15.955	16.659
	0.319	96.527	0.319	93.102	0.319	92.141	0.319	90.881		15.931	4.783	15.931	29.314	15.931	35.904	15.931	16.591
	0.32	96.625	0.32	93.262	0.32	92.245	0.32	90.995		15.906	4.788	15.906	29.268	15.906	35.853	15.906	16.574
	0.321	96.749	0.321	93.427	0.321	92.366	0.321	91.111		15.882	4.837	15.882	29.261	15.882	35.848	15.882	16.6
	0.322	96.855	0.322	93.58	0.322	92.479	0.322	91.215		15.857	4.918	15.857	29.288	15.857	35.876	15.857	16.659
	0.323	96.967	0.323	93.76	0.323	92.596	0.323	91.324		15.833	5.019	15.833	29.342	15.833	35.928	15.833	16.739
	0.324	97.06	0.324	93.914	0.324	92.701	0.324	91.421		15.809	5.126	15.809	29.413	15.809	35.995	15.809	16.827
	0.325	97.164	0.325	94.062	0.325	92.773	0.325	91.543		15.785	5.232	15.785	29.489	15.785	36.07	15.785	16.912
	0.326	97.28	0.326	94.219	0.326	92.825	0.326	91.678		15.761	5.333	15.761	29.563	15.761	36.147	15.761	16.989
	0.327	97.392	0.327	94.387	0.327	92.899	0.327	91.803		15.737	5.425	15.737	29.628	15.737	36.222	15.737	17.055
	0.328	97.484	0.328	94.522	0.328	92.963	0.328	91.902		15.713	5.51	15.713	29.679	15.713	36.292	15.713	17.112
	0.329	97.566	0.329	94.666	0.329	93.026	0.329	92.003		15.69	5.586	15.69	29.718	15.69	36.355	15.69	17.163
	0.33	97.607	0.33	94.77	0.33	93.089	0.33	92.067		15.666	5.654	15.666	29.747	15.666	36.408	15.666	17.21
	0.331	97.613	0.331	94.853	0.331	93.148	0.331	92.099		15.642	5.712	15.642	29.767	15.642	36.453	15.642	17.253
	0.332	97.639	0.332	94.926	0.332	93.192	0.332	92.14		15.619	5.759	15.619	29.783	15.619	36.491	15.619	17.293
	0.333	97.673	0.333	95.011	0.333	93.225	0.333	92.204		15.595	5.794	15.595	29.794	15.595	36.526	15.595	17.329
	0.334	97.698	0.334	95.088	0.334	93.256	0.334	92.255		15.572	5.819	15.572	29.797	15.572	36.559	15.572	17.36
	0.335	97.727	0.335	95.17	0.335	93.304	0.335	92.29		15.548	5.836	15.548	29.791	15.548	36.589	15.548	17.388
	0.336	97.758	0.336	95.255	0.336	93.336	0.336	92.324		15.525	5.85	15.525	29.773	15.525	36.616	15.525	17.413
	0.337	97.777	0.337	95.327	0.337	93.372	0.337	92.353		15.502	5.865	15.502	29.744	15.502	36.64	15.502	17.439
	0.338	97.794	0.338	95.386	0.338	93.407	0.338	92.373		15.479	5.886	15.479	29.708	15.479	36.663	15.479	17.469
	0.339	97.824	0.339	95.444	0.339	93.427	0.339	92.401		15.456	5.917	15.456	29.672	15.456	36.689	15.456	17.507
	0.34	97.869	0.34	95.505	0.34	93.438	0.34	92.44		15.433	5.961	15.433	29.644	15.433	36.726	15.433	17.556
	0.341	97.919	0.341	95.56	0.341	93.466	0.341	92.469		15.41	6.018	15.41	29.631	15.41	36.78	15.41	17.618
	0.342	97.964	0.342	95.617	0.342	93.495	0.342	92.49		15.387	6.09	15.387	29.638	15.387	36.855	15.387	17.694
	0.343	98.009	0.343	95.688	0.343	93.53	0.343	92.514		15.364	6.176	15.364	29.666	15.364	36.95	15.364	17.784
	0.344	98.045	0.344	95.756	0.344	93.582	0.344	92.539		15.341	6.272	15.341	29.71	15.341	37.06	15.341	17.887
	0.345	98.061	0.345	95.803	0.345	93.646	0.345	92.569		15.319	6.376	15.319	29.764	15.319	37.18	15.319	17.996
	0.346	98.093	0.346	95.868	0.346	93.705	0.346	92.624		15.296	6.484	15.296	29.821	15.296	37.302	15.296	18.109
	0.347	98.121	0.347	95.931	0.347	93.764	0.347	92.692		15.274	6.596	15.274	29.876	15.274	37.423	15.274	18.219
	0.348	98.143	0.348	95.974	0.348	93.821	0.348	92.751		15.251	6.709	15.251	29.928	15.251	37.543	15.251	18.327
	0.349	98.173	0.349	96.03	0.349	93.872	0.349	92.822		15.229	6.825	15.229	29.979	15.229	37.663	15.229	18.431
	0.35	98.215	0.35	96.096	0.35	93.91	0.35	92.892		15.206	6.945	15.206	30.034	15.206	37.786	15.206	18.536
	0.351	98.241	0.351	96.137	0.351	93.941	0.351	92.944		15.184	7.071	15.184	30.096	15.184	37.912	15.184	18.648
	0.352	98.264	0.352	96.178	0.352	93.96	0.352	92.978		15.162	7.205	15.162	30.171	15.162	38.044	15.162	18.771
	0.353	98.286	0.353	96.234	0.353	93.987	0.353	93.019		15.14	7.348	15.14	30.262	15.14	38.184	15.14	18.911
	0.354	98.329	0.354	96.286	0.354	94.006	0.354	93.061		15.118	7.502	15.118	30.368	15.118	38.332	15.118	19.069
	0.355	98.374	0.355	96.341	0.355	94.019	0.355	93.114		15.096	7.666	15.096	30.489	15.096	38.49	15.096	19.244
	0.356	98.412	0.356	96.394	0.356	94.033	0.356	93.173		15.074	7.838	15.074	30.621	15.074	38.659	15.074	19.43
	0.357	98.474	0.357	96.461	0.357	94.054	0.357	93.257		15.052	8.009	15.052	30.754	15.052	38.834	15.052	19.616
	0.358	98.543	0.358	96.521	0.358	94.059	0.358	93.347		15.03	8.173	15.03	30.881	15.03	39.008	15.03	19.791
	0.359	98.61	0.359	96.575	0.359	94.07	0.359	93.439		15.008	8.326	15.008	30.996	15.008	39.174	15.008	19.946
	0.36	98.681	0.36	96.643	0.36	94.095	0.36	93.513		14.987	8.47	14.987	31.101	14.987	39.335	14.987	20.089
	0.361	98.767	0.361	96.736	0.361	94.129	0.361	93.587		14.965	8.62	14.965	31.207	14.965	39.499	14.965	20.234
	0.362	98.813	0.362	96.792	0.362	94.176	0.362	93.629		14.943	8.786	14.943	31.326	14.943	39.679	14.943	20.399
	0.363	98.882	0.363	96.849	0.363	94.237	0.363	93.684		14.922	8.967	14.922	31.459	14.922	39.875	14.922	20.587
	0.364	98.924	0.364	96.885	0.364	94.284	0.364	93.729		14.901	9.151	14.901	31.599	14.901	40.081	14.901	20.787
	0.365	98.947	0.365	96.895	0.365	94.337	0.365	93.799		14.879	9.329	14.879	31.738	14.879	40.286	14.879	20.986
	0.366	98.953	0.366	96.855	0.366	94.376	0.366	93.866		14.858	9.495	14.858	31.87	14.858	40.483	14.858	21.173
	0.367	98.953	0.367	96.805	0.367	94.401	0.367	93.925		14.837	9.648	14.837	31.992	14.837	40.666	14.837	21.343
	0.368	98.929	0.368	96.771	0.368	94.444	0.368	93.985		14.815	9.786	14.815	32.099	14.815	40.828	14.815	21.489
	0.369	98.925	0.369	96.749	0.369	94.508	0.369	94.042		14.794	9.9	14.794	32.182	14.794	40.959	14.794	21.603
	0.37	98.937	0.37	96.751	0.37	94.562	0.37	94.078		14.773	9.984	14.773	32.234	14.773	41.049	14.773	21.675
	0.371	98.938	0.371	96.776	0.371	94.629	0.371	94.097		14.752	10.032	14.752	32.247	14.752	41.095	14.752	21.701
	0.372	98.956	0.372	96.834	0.372	94.703	0.372	94.132		14.731	10.044	14.731	32.221	14.731	41.098	14.731	21.683
	0.373	98.973	0.373	96.873	0.373	94.76	0.373	94.146		14.71	10.026	14.71	32.163	14.71	41.067	14.71	21.63
	0.374	98.966	0.374	96.921	0.374	94.837	0.374	94.163		14.689	9.988	14.689	32.085	14.689	41.014	14.689	21.556
	0.375	98.953	0.375	96.974	0.375	94.907	0.375	94.174		14.669	9.941	14.669	31.997	14.669	40.949	14.669	21.474
	0.376	98.949	0.376	97.023	0.376	94.974	0.376	94.201		14.648	9.895	14.648	31.912	14.648	40.881	14.648	21.392
	0.377	98.956	0.377	97.079	0.377	95.036	0.377	94.232		14.627	9.855	14.627	31.835	14.627	40.813	14.627	21.318
	0.378	98.976	0.378	97.128	0.378	95.094	0.378	94.265		14.607	9.825	14.607	31.77	14.607	40.752	14.607	21.252
	0.379	99.006	0.379	97.178	0.379	95.159	0.379	94.29		14.586	9.806	14.586	31.717	14.586	40.698	14.586	21.194
	0.38	99.022	0.38	97.186	0.38	95.224	0.38	94.308		14.566	9.796	14.566	31.675	14.566	40.656	14.566	21.145
	0.381	99.054	0.381	97.22	0.381	95.295	0.381	94.335		14.545	9.796	14.545	31.64	14.545	40.627	14.545	21.105
	0.382	99.07	0.382	97.235	0.382	95.365	0.382	94.355		14.525	9.805	14.525	31.612	14.525	40.612	14.525	21.074
	0.383	99.072	0.383	97.253	0.383	95.434	0.383	94.376		14.505	9.821	14.505	31.586	14.505	40.608	14.505	21.054
	0.384	99.069	0.384	97.256	0.384	95.489	0.384	94.393		14.484	9.843	14.484	31.563	14.484	40.613	14.484	21.045
	0.385	99.078	0.385	97.273	0.385	95.542	0.385	94.431		14.464	9.873	14.464	31.543	14.464	40.625	14.464	21.05
	0.386	99.087	0.386	97.259	0.386	95.587	0.386	94.453		14.444	9.909	14.444	31.525	14.444	40.644	14.444	21.069
	0.387	99.101	0.387	97.257	0.387	95.639	0.387	94.49		14.424	9.953	14.424	31.513	14.424	40.673	14.424	21.1
	0.388	99.108	0.388	97.24	0.388	95.687	0.388	94.518		14.404	10.006	14.404	31.509	14.404	40.713	14.404	21.145
	0.389	99.132	0.389	97.235	0.389	95.729	0.389	94.563		14.384	10.069	14.384	31.517	14.384	40.771	14.384	21.203
	0.39	99.162	0.39	97.244	0.39	95.774	0.39	94.61		14.364	10.143	14.364	31.537	14.364	40.846	14.364	21.275
	0.391	99.187	0.391	97.262	0.391	95.828	0.391	94.665		14.344	10.228	14.344	31.572	14.344	40.94	14.344	21.361
	0.392	99.215	0.392	97.275	0.392	95.864	0.392	94.716		14.324	10.322	14.324	31.621	14.324	41.047	14.324	21.46
	0.393	99.239	0.393	97.295	0.393	95.907	0.393	94.763		14.305	10.426	14.305	31.682	14.305	41.166	14.305	21.57
	0.394	99.236	0.394	97.302	0.394	95.942	0.394	94.78		14.285	10.537	14.285	31.752	14.285	41.292	14.285	21.69
	0.395	99.22	0.395	97.289	0.395	95.97	0.395	94.785		14.265	10.656	14.265	31.83	14.265	41.425	14.265	21.816
	0.396	99.198	0.396	97.272	0.396	96.003	0.396	94.783		14.246	10.783	14.246	31.916	14.246	41.565	14.246	21.949
	0.397	99.178	0.397	97.256	0.397	96.047	0.397	94.776		14.226	10.92	14.226	32.012	14.226	41.713	14.226	22.09
	0.398	99.17	0.398	97.25	0.398	96.088	0.398	94.78		14.207	11.066	14.207	32.119	14.207	41.871	14.207	22.238
	0.399	99.184	0.399	97.258	0.399	96.125	0.399	94.801		14.187	11.222	14.187	32.238	14.187	42.037	14.187	22.395
	0.4	99.201	0.4	97.264	0.4	96.181	0.4	94.821		14.168	11.385	14.168	32.372	14.168	42.211	14.168	22.562
	0.401	99.222	0.401	97.265	0.401	96.226	0.401	94.84		14.148	11.554	14.148	32.517	14.148	42.39	14.148	22.736
	0.402	99.24	0.402	97.268	0.402	96.261	0.402	94.851		14.129	11.726	14.129	32.669	14.129	42.573	14.129	22.916
	0.403	99.265	0.403	97.279	0.403	96.296	0.403	94.859		14.11	11.896	14.11	32.825	14.11	42.758	14.11	23.098
	0.404	99.276	0.404	97.283	0.404	96.33	0.404	94.866		14.091	12.064	14.091	32.978	14.091	42.945	14.091	23.279
	0.405	99.289	0.405	97.299	0.405	96.355	0.405	94.879		14.072	12.229	14.072	33.127	14.072	43.134	14.072	23.455
	0.406	99.309	0.406	97.323	0.406	96.373	0.406	94.894		14.053	12.39	14.053	33.267	14.053	43.322	14.053	23.626
	0.407	99.327	0.407	97.34	0.407	96.393	0.407	94.907		14.034	12.545	14.034	33.399	14.034	43.507	14.034	23.789
	0.408	99.342	0.408	97.344	0.408	96.404	0.408	94.928		14.015	12.695	14.015	33.523	14.015	43.685	14.015	23.943
	0.409	99.36	0.409	97.348	0.409	96.414	0.409	94.951		13.996	12.839	13.996	33.638	13.996	43.851	13.996	24.088
	0.41	99.372	0.41	97.352	0.41	96.418	0.41	94.967		13.977	12.977	13.977	33.745	13.977	44.008	13.977	24.224
	0.411	99.387	0.411	97.357	0.411	96.419	0.411	94.996		13.958	13.11	13.958	33.848	13.958	44.158	13.958	24.356
	0.412	99.41	0.412	97.37	0.412	96.424	0.412	95.04		13.939	13.242	13.939	33.95	13.939	44.309	13.939	24.49
	0.413	99.434	0.413	97.394	0.413	96.424	0.413	95.092		13.92	13.379	13.92	34.058	13.92	44.471	13.92	24.634
	0.414	99.462	0.414	97.417	0.414	96.428	0.414	95.141		13.902	13.528	13.902	34.178	13.902	44.652	13.902	24.799
	0.415	99.497	0.415	97.439	0.415	96.436	0.415	95.196		13.883	13.695	13.883	34.316	13.883	44.855	13.883	24.991
	0.416	99.522	0.416	97.462	0.416	96.451	0.416	95.244		13.865	13.883	13.865	34.477	13.865	45.084	13.865	25.212
	0.417	99.539	0.417	97.487	0.417	96.456	0.417	95.284		13.846	14.091	13.846	34.662	13.846	45.334	13.846	25.461
	0.418	99.546	0.418	97.5	0.418	96.467	0.418	95.303		13.828	14.319	13.828	34.868	13.828	45.604	13.828	25.732
	0.419	99.564	0.419	97.526	0.419	96.472	0.419	95.331		13.809	14.564	13.809	35.094	13.809	45.891	13.809	26.022
	0.42	99.594	0.42	97.564	0.42	96.479	0.42	95.364		13.791	14.825	13.791	35.338	13.791	46.197	13.791	26.327
	0.421	99.621	0.421	97.593	0.421	96.48	0.421	95.387		13.773	15.103	13.773	35.599	13.773	46.523	13.773	26.647
	0.422	99.645	0.422	97.62	0.422	96.489	0.422	95.405		13.754	15.398	13.754	35.882	13.754	46.875	13.754	26.986
	0.423	99.667	0.423	97.653	0.423	96.501	0.423	95.43		13.736	15.714	13.736	36.187	13.736	47.253	13.736	27.348
	0.424	99.676	0.424	97.672	0.424	96.518	0.424	95.444		13.718	16.053	13.718	36.519	13.718	47.657	13.718	27.737
	0.425	99.671	0.425	97.681	0.425	96.531	0.425	95.447		13.7	16.414	13.7	36.877	13.7	48.085	13.7	28.152
	0.426	99.671	0.426	97.686	0.426	96.546	0.426	95.451		13.682	16.792	13.682	37.256	13.682	48.53	13.682	28.587
	0.427	99.673	0.427	97.688	0.427	96.561	0.427	95.461		13.664	17.181	13.664	37.649	13.664	48.985	13.664	29.033
	0.428	99.675	0.428	97.685	0.428	96.57	0.428	95.467		13.646	17.573	13.646	38.045	13.646	49.442	13.646	29.479
	0.429	99.678	0.429	97.688	0.429	96.578	0.429	95.473		13.628	17.959	13.628	38.432	13.628	49.891	13.628	29.912
	0.43	99.685	0.43	97.697	0.43	96.585	0.43	95.488		13.61	18.327	13.61	38.8	13.61	50.323	13.61	30.321
	0.431	99.693	0.431	97.72	0.431	96.594	0.431	95.51		13.592	18.671	13.592	39.139	13.592	50.727	13.592	30.698
	0.432	99.7	0.432	97.738	0.432	96.598	0.432	95.53		13.574	18.983	13.574	39.441	13.574	51.092	13.574	31.035
	0.433	99.72	0.433	97.759	0.433	96.605	0.433	95.554		13.557	19.256	13.557	39.7	13.557	51.412	13.557	31.327
	0.434	99.733	0.434	97.771	0.434	96.611	0.434	95.569		13.539	19.487	13.539	39.915	13.539	51.682	13.539	31.569
	0.435	99.744	0.435	97.785	0.435	96.623	0.435	95.579		13.521	19.675	13.521	40.087	13.521	51.905	13.521	31.762
	0.436	99.764	0.436	97.794	0.436	96.638	0.436	95.594		13.504	19.82	13.504	40.219	13.504	52.085	13.504	31.907
	0.437	99.791	0.437	97.81	0.437	96.661	0.437	95.616		13.486	19.928	13.486	40.317	13.486	52.23	13.486	32.009
	0.438	99.818	0.438	97.833	0.438	96.684	0.438	95.647		13.469	20.004	13.469	40.39	13.469	52.349	13.469	32.075
	0.439	99.841	0.439	97.857	0.439	96.707	0.439	95.68		13.451	20.053	13.451	40.442	13.451	52.447	13.451	32.113
	0.44	99.865	0.44	97.875	0.44	96.721	0.44	95.716		13.434	20.078	13.434	40.481	13.434	52.528	13.434	32.127
	0.441	99.882	0.441	97.885	0.441	96.725	0.441	95.739		13.416	20.082	13.416	40.508	13.416	52.592	13.416	32.119
	0.442	99.891	0.442	97.885	0.442	96.724	0.442	95.751		13.399	20.065	13.399	40.524	13.399	52.639	13.399	32.088
	0.443	99.898	0.443	97.879	0.443	96.721	0.443	95.756		13.382	20.026	13.382	40.528	13.382	52.672	13.382	32.033
	0.444	99.915	0.444	97.879	0.444	96.717	0.444	95.774		13.364	19.968	13.364	40.521	13.364	52.695	13.364	31.954
	0.445	99.926	0.445	97.88	0.445	96.709	0.445	95.793		13.347	19.895	13.347	40.507	13.347	52.717	13.347	31.855
	0.446	99.933	0.446	97.888	0.446	96.701	0.446	95.816		13.33	19.813	13.33	40.491	13.33	52.754	13.33	31.743
	0.447	99.941	0.447	97.902	0.447	96.694	0.447	95.844		13.313	19.734	13.313	40.487	13.313	52.856	13.313	31.632
	0.448	99.937	0.448	97.908	0.448	96.686	0.448	95.859		13.296	19.674	13.296	40.51	13.296	52.866	13.296	31.537
	0.449	99.939	0.449	97.916	0.449	96.677	0.449	95.872		13.279	19.648	13.279	40.579	13.279	52.93	13.279	31.475
	0.45	99.941	0.45	97.918	0.45	96.672	0.45	95.878		13.262	19.861	13.262	40.715	13.262	53.069	13.262	31.461
	0.451	99.941	0.451	97.922	0.451	96.673	0.451	95.88		13.245	20.291	13.245	40.931	13.245	53.296	13.245	31.507
	0.452	99.948	0.452	97.936	0.452	96.673	0.452	95.891		13.228	20.838	13.228	41.23	13.228	53.614	13.228	31.613
	0.453	99.962	0.453	97.951	0.453	96.68	0.453	95.913		13.211	21.478	13.211	41.6	13.211	54.006	13.211	31.775
	0.454	99.969	0.454	97.966	0.454	96.687	0.454	95.926		13.194	22.155	13.194	42.012	13.194	54.439	13.194	31.973
	0.455	99.974	0.455	97.977	0.455	96.696	0.455	95.938		13.178	22.794	13.178	42.418	13.178	54.862	13.178	32.182
	0.456	99.982	0.456	97.994	0.456	96.705	0.456	95.949		13.161	23.306	13.161	42.764	13.161	55.216	13.161	32.368
	0.457	99.983	0.457	97.996	0.457	96.716	0.457	95.95		13.144	23.604	13.144	42.99	13.144	55.442	13.144	32.497
	0.458	99.981	0.458	98.001	0.458	96.721	0.458	95.951		13.128	23.63	13.128	43.053	13.128	55.498	13.128	32.544
	0.459	99.978	0.459	98.007	0.459	96.728	0.459	95.954		13.111	23.359	13.111	42.932	13.111	55.364	13.111	32.496
	0.46	99.977	0.46	98.012	0.46	96.737	0.46	95.963		13.094	22.812	13.094	42.632	13.094	55.048	13.094	32.352
	0.461	99.973	0.461	98.009	0.461	96.748	0.461	95.973		13.078	22.049	13.078	42.185	13.078	54.585	13.078	32.129
	0.462	99.973	0.462	98.013	0.462	96.753	0.462	95.985		13.061	21.154	13.061	41.644	13.061	54.028	13.061	31.851
	0.463	99.976	0.463	98.014	0.463	96.758	0.463	95.993		13.045	20.218	13.045	41.065	13.045	53.436	13.045	31.549
	0.464	99.978	0.464	98.01	0.464	96.757	0.464	96.002		13.029	19.32	13.029	40.504	13.029	52.861	13.029	31.25
	0.465	99.978	0.465	98.009	0.465	96.757	0.465	96.01		13.012	18.793	13.012	39.997	13.012	52.117	13.012	30.974
	0.466	99.975	0.466	98.004	0.466	96.75	0.466	96.012		12.996	18.35	12.996	39.566	12.996	51.437	12.996	30.728
	0.467	99.969	0.467	98.002	0.467	96.747	0.467	96.012		12.98	17.984	12.98	39.21	12.98	50.882	12.98	30.514
	0.468	99.961	0.468	98	0.468	96.745	0.468	96.009		12.963	17.703	12.963	38.917	12.963	50.437	12.963	30.321
	0.469	99.95	0.469	98.002	0.469	96.749	0.469	96.004		12.947	17.467	12.947	38.669	12.947	50.077	12.947	30.139
	0.47	99.937	0.47	98.006	0.47	96.747	0.47	95.998		12.931	17.25	12.931	38.447	12.931	49.778	12.931	29.959
	0.471	99.928	0.471	98.013	0.471	96.749	0.471	95.993		12.915	17.041	12.915	38.24	12.915	49.518	12.915	29.775
	0.472	99.923	0.472	98.018	0.472	96.746	0.472	95.99		12.899	16.835	12.899	38.043	12.899	49.285	12.899	29.587
	0.473	99.916	0.473	98.024	0.473	96.746	0.473	95.984		12.883	16.632	12.883	37.858	12.883	49.075	12.883	29.446
	0.474	99.908	0.474	98.022	0.474	96.743	0.474	95.975		12.867	16.436	12.867	37.691	12.867	48.892	12.867	29.288
	0.475	99.905	0.475	98.018	0.475	96.745	0.475	95.967		12.851	16.254	12.851	37.553	12.851	48.743	12.851	29.158
	0.476	99.901	0.476	98.009	0.476	96.748	0.476	95.959		12.835	16.096	12.835	37.454	12.835	48.642	12.835	29.069
	0.477	99.892	0.477	98	0.477	96.753	0.477	95.953		12.819	15.975	12.819	37.405	12.819	48.603	12.819	29.033
	0.478	99.886	0.478	97.989	0.478	96.754	0.478	95.952		12.803	15.904	12.803	37.416	12.803	48.638	12.803	29.059
	0.479	99.882	0.479	97.98	0.479	96.753	0.479	95.955		12.788	15.895	12.788	37.495	12.788	48.756	12.788	29.158
	0.48	99.877	0.48	97.972	0.48	96.75	0.48	95.96		12.772	15.959	12.772	37.648	12.772	48.966	12.772	29.335
	0.481	99.872	0.481	97.968	0.481	96.744	0.481	95.964		12.756	16.105	12.756	37.88	12.756	49.273	12.756	29.595
	0.482	99.869	0.482	97.965	0.482	96.738	0.482	95.971		12.74	16.341	12.74	38.195	12.74	49.682	12.74	29.943
	0.483	99.86	0.483	97.956	0.483	96.733	0.483	95.97		12.725	16.676	12.725	38.597	12.725	50.2	12.725	30.385
	0.484	99.854	0.484	97.952	0.484	96.73	0.484	95.97		12.709	17.118	12.709	39.094	12.709	50.84	12.709	30.929
	0.485	99.85	0.485	97.947	0.485	96.728	0.485	95.97		12.694	17.678	12.694	39.695	12.694	51.613	12.694	31.584
	0.486	99.849	0.486	97.942	0.486	96.729	0.486	95.967		12.678	18.364	12.678	40.407	12.678	52.531	12.678	32.361
	0.487	99.853	0.487	97.936	0.487	96.73	0.487	95.962		12.663	19.18	12.663	41.235	12.663	53.594	12.663	33.262
	0.488	99.863	0.488	97.937	0.488	96.732	0.488	95.965		12.647	20.121	12.647	42.173	12.647	54.788	12.647	34.28
	0.489	99.874	0.489	97.931	0.489	96.734	0.489	95.963		12.632	21.168	12.632	43.202	12.632	56.078	12.632	35.393
	0.49	99.882	0.49	97.926	0.49	96.741	0.49	95.96		12.616	22.289	12.616	44.286	12.616	57.412	12.616	36.564
	0.491	99.894	0.491	97.92	0.491	96.747	0.491	95.961		12.601	23.441	12.601	45.38	12.601	58.724	12.601	37.746
	0.492	99.91	0.492	97.915	0.492	96.752	0.492	95.961		12.586	24.576	12.586	46.434	12.586	59.95	12.586	38.887
	0.493	99.92	0.493	97.904	0.493	96.76	0.493	95.961		12.571	25.653	12.571	47.404	12.571	61.039	12.571	39.944
	0.494	99.931	0.494	97.895	0.494	96.762	0.494	95.958		12.555	26.64	12.555	48.264	12.555	61.961	12.555	40.889
	0.495	99.947	0.495	97.887	0.495	96.762	0.495	95.958		12.54	27.522	12.54	49.004	12.54	62.713	12.54	41.712
	0.496	99.961	0.496	97.876	0.496	96.763	0.496	95.956		12.525	28.303	12.525	49.634	12.525	63.319	12.525	42.423
	0.497	99.972	0.497	97.867	0.497	96.765	0.497	95.956		12.51	28.996	12.51	50.177	12.51	63.814	12.51	43.042
	0.498	99.981	0.498	97.857	0.498	96.764	0.498	95.955		12.495	29.62	12.495	50.658	12.495	64.241	12.495	43.595
	0.499	99.992	0.499	97.85	0.499	96.769	0.499	95.958		12.48	30.195	12.48	51.102	12.48	64.634	12.48	44.104
	0.5	99.997	0.5	97.838	0.5	96.769	0.5	95.957		12.465	30.735	12.465	51.524	12.465	65.017	12.465	44.585
	0.501	100.001	0.501	97.83	0.501	96.768	0.501	95.955		12.45	31.249	12.45	51.932	12.45	65.401	12.45	45.047
	0.502	99.996	0.502	97.821	0.502	96.767	0.502	95.952		12.435	31.736	12.435	52.326	12.435	65.785	12.435	45.491
	0.503	99.995	0.503	97.817	0.503	96.768	0.503	95.953		12.42	32.195	12.42	52.703	12.42	66.161	12.42	45.914
	0.504	99.996	0.504	97.816	0.504	96.766	0.504	95.956		12.405	32.622	12.405	53.058	12.405	66.522	12.405	46.314
	0.505	99.995	0.505	97.814	0.505	96.765	0.505	95.953		12.39	33.012	12.39	53.387	12.39	66.859	12.39	46.687
	0.506	99.989	0.506	97.81	0.506	96.766	0.506	95.951		12.376	33.366	12.376	53.688	12.376	67.169	12.376	47.032
	0.507	99.988	0.507	97.805	0.507	96.768	0.507	95.947		12.361	33.687	12.361	53.964	12.361	67.456	12.361	47.35
	0.508	99.982	0.508	97.797	0.508	96.769	0.508	95.939		12.346	33.984	12.346	54.219	12.346	67.724	12.346	47.646
	0.509	99.971	0.509	97.787	0.509	96.772	0.509	95.929		12.331	34.27	12.331	54.463	12.331	67.985	12.331	47.93
	0.51	99.962	0.51	97.776	0.51	96.777	0.51	95.925		12.317	34.562	12.317	54.709	12.317	68.251	12.317	48.213
	0.511	99.958	0.511	97.765	0.511	96.781	0.511	95.923		12.302	34.879	12.302	54.972	12.302	68.539	12.302	48.513
	0.512	99.954	0.512	97.753	0.512	96.783	0.512	95.922		12.288	35.244	12.288	55.27	12.288	68.864	12.288	48.85
	0.513	99.95	0.513	97.744	0.513	96.788	0.513	95.923		12.273	35.678	12.273	55.622	12.273	69.245	12.273	49.244
	0.514	99.946	0.514	97.734	0.514	96.794	0.514	95.924		12.259	36.202	12.259	56.044	12.259	69.697	12.259	49.718
	0.515	99.945	0.515	97.727	0.515	96.801	0.515	95.925		12.244	36.836	12.244	56.553	12.244	70.232	12.244	50.289
	0.516	99.938	0.516	97.72	0.516	96.808	0.516	95.923		12.23	37.595	12.23	57.16	12.23	70.857	12.23	50.97
	0.517	99.932	0.517	97.714	0.517	96.818	0.517	95.923		12.215	38.487	12.215	57.869	12.215	71.576	12.215	51.768
	0.518	99.93	0.518	97.707	0.518	96.825	0.518	95.921		12.201	39.512	12.201	58.68	12.201	72.381	12.201	52.682
	0.519	99.926	0.519	97.7	0.519	96.83	0.519	95.92		12.187	40.659	12.187	59.585	12.187	73.262	12.187	53.699
	0.52	99.921	0.52	97.69	0.52	96.835	0.52	95.917		12.172	41.908	12.172	60.567	12.172	74.2	12.172	54.8
	0.521	99.918	0.521	97.681	0.521	96.841	0.521	95.915		12.158	43.23	12.158	61.605	12.158	75.171	12.158	55.957
	0.522	99.917	0.522	97.673	0.522	96.843	0.522	95.912		12.144	44.594	12.144	62.671	12.144	76.151	12.144	57.141
	0.523	99.916	0.523	97.668	0.523	96.849	0.523	95.914		12.13	45.967	12.13	63.74	12.13	77.117	12.13	58.322
	0.524	99.917	0.524	97.662	0.524	96.855	0.524	95.916		12.115	47.326	12.115	64.792	12.115	78.053	12.115	59.477
	0.525	99.917	0.525	97.657	0.525	96.862	0.525	95.921		12.101	48.662	12.101	65.817	12.101	78.951	12.101	60.599
	0.526	99.917	0.526	97.652	0.526	96.867	0.526	95.925		12.087	49.981	12.087	66.821	12.087	79.812	12.087	61.69
	0.527	99.917	0.527	97.648	0.527	96.873	0.527	95.93		12.073	51.307	12.073	67.818	12.073	80.649	12.073	62.772
	0.528	99.912	0.528	97.638	0.528	96.879	0.528	95.932		12.059	52.681	12.059	68.839	12.059	81.482	12.059	63.876
	0.529	99.91	0.529	97.633	0.529	96.883	0.529	95.935		12.045	54.15	12.045	69.917	12.045	82.335	12.045	65.041
	0.53	99.912	0.53	97.63	0.53	96.885	0.53	95.939		12.031	55.766	12.031	71.088	12.031	83.23	12.031	66.305
	0.531	99.914	0.531	97.628	0.531	96.887	0.531	95.946		12.017	57.569	12.017	72.378	12.017	84.182	12.017	67.699
	0.532	99.917	0.532	97.63	0.532	96.888	0.532	95.959		12.003	59.585	12.003	73.801	12.003	85.198	12.003	69.236
	0.533	99.922	0.533	97.639	0.533	96.889	0.533	95.975		11.989	61.805	11.989	75.352	11.989	86.27	11.989	70.907
	0.534	99.926	0.534	97.646	0.534	96.894	0.534	95.99		11.975	64.182	11.975	76.995	11.975	87.372	11.975	72.672
	0.535	99.93	0.535	97.654	0.535	96.901	0.535	96.007		11.962	66.625	11.962	78.672	11.962	88.464	11.962	74.463
	0.536	99.936	0.536	97.661	0.536	96.911	0.536	96.021		11.948	69.006	11.948	80.295	11.948	89.495	11.948	76.182
	0.537	99.939	0.537	97.666	0.537	96.921	0.537	96.03		11.934	71.168	11.934	81.761	11.934	90.403	11.934	77.713
	0.538	99.941	0.538	97.665	0.538	96.93	0.538	96.036		11.92	72.948	11.92	82.96	11.92	91.128	11.92	78.938
	0.539	99.942	0.539	97.667	0.539	96.938	0.539	96.041		11.907	74.198	11.907	83.791	11.907	91.615	11.907	79.749
	0.54	99.942	0.54	97.67	0.54	96.945	0.54	96.045		11.893	74.808	11.893	84.176	11.893	91.823	11.893	80.067
	0.541	99.941	0.541	97.674	0.541	96.95	0.541	96.049		11.879	74.717	11.879	84.07	11.879	91.727	11.879	79.85
	0.542	99.941	0.542	97.68	0.542	96.953	0.542	96.056		11.866	73.917	11.866	83.464	11.866	91.317	11.866	79.096
	0.543	99.939	0.543	97.688	0.543	96.955	0.543	96.061		11.852	72.447	11.852	82.383	11.852	90.597	11.852	77.837
	0.544	99.934	0.544	97.695	0.544	96.957	0.544	96.067		11.839	70.379	11.839	80.876	11.839	89.586	11.839	76.132
	0.545	99.931	0.545	97.7	0.545	96.958	0.545	96.072		11.825	67.815	11.825	79.016	11.825	88.314	11.825	74.063
	0.546	99.925	0.546	97.703	0.546	96.957	0.546	96.076		11.812	64.875	11.812	76.89	11.812	86.83	11.812	71.729
	0.547	99.919	0.547	97.708	0.547	96.959	0.547	96.076		11.798	61.701	11.798	74.604	11.798	85.198	11.798	69.242
	0.548	99.916	0.548	97.715	0.548	96.959	0.548	96.078		11.785	58.45	11.785	72.271	11.785	83.499	11.785	66.725
	0.549	99.914	0.549	97.72	0.549	96.955	0.549	96.076		11.772	55.284	11.772	70.008	11.772	81.823	11.772	64.303
	0.55	99.908	0.55	97.724	0.55	96.949	0.55	96.076		11.758	52.352	11.758	67.924	11.758	80.258	11.758	62.09
	0.551	99.904	0.551	97.726	0.551	96.941	0.551	96.077		11.745	49.774	11.745	66.102	11.745	78.874	11.745	60.172
	0.552	99.9	0.552	97.725	0.552	96.933	0.552	96.078		11.732	47.623	11.732	64.591	11.732	77.717	11.732	58.598
	0.553	99.896	0.553	97.724	0.553	96.924	0.553	96.082		11.718	45.919	11.718	63.404	11.718	76.801	11.718	57.377
	0.554	99.893	0.554	97.721	0.554	96.916	0.554	96.086		11.705	44.637	11.705	62.517	11.705	76.115	11.705	56.484
	0.555	99.894	0.555	97.72	0.555	96.913	0.555	96.092		11.692	43.72	11.692	61.887	11.692	75.633	11.692	55.869
	0.556	99.894	0.556	97.721	0.556	96.909	0.556	96.096		11.679	43.104	11.679	61.466	11.679	75.325	11.679	55.483
	0.557	99.893	0.557	97.724	0.557	96.906	0.557	96.101		11.666	42.741	11.666	61.219	11.666	75.172	11.666	55.288
	0.558	99.892	0.558	97.725	0.558	96.905	0.558	96.104		11.653	42.613	11.653	61.137	11.653	75.174	11.653	55.273
	0.559	99.891	0.559	97.73	0.559	96.908	0.559	96.108		11.639	42.737	11.639	61.235	11.639	75.347	11.639	55.455
	0.56	99.888	0.56	97.735	0.56	96.908	0.56	96.11		11.626	43.157	11.626	61.548	11.626	75.719	11.626	55.873
	0.561	99.885	0.561	97.741	0.561	96.911	0.561	96.114		11.613	43.93	11.613	62.122	11.613	76.321	11.613	56.571
	0.562	99.886	0.562	97.747	0.562	96.913	0.562	96.118		11.6	45.111	11.6	62.999	11.6	77.174	11.6	57.592
	0.563	99.884	0.563	97.755	0.563	96.913	0.563	96.12		11.587	46.738	11.587	64.205	11.587	78.284	11.587	58.963
	0.564	99.881	0.564	97.761	0.564	96.913	0.564	96.123		11.575	48.82	11.575	65.745	11.575	79.633	11.575	60.685
	0.565	99.88	0.565	97.766	0.565	96.914	0.565	96.126		11.562	51.338	11.562	67.601	11.562	81.182	11.562	62.738
	0.566	99.873	0.566	97.767	0.566	96.914	0.566	96.125		11.549	54.242	11.549	69.735	11.549	82.877	11.549	65.077
	0.567	99.863	0.567	97.766	0.567	96.918	0.567	96.126		11.536	57.459	11.536	72.086	11.536	84.649	11.536	67.637
	0.568	99.853	0.568	97.764	0.568	96.924	0.568	96.123		11.523	60.891	11.523	74.581	11.523	86.424	11.523	70.337
	0.569	99.843	0.569	97.761	0.569	96.929	0.569	96.121		11.51	64.426	11.51	77.132	11.51	88.129	11.51	73.083
	0.57	99.832	0.57	97.759	0.57	96.936	0.57	96.118		11.498	67.943	11.498	79.647	11.498	89.702	11.498	75.779
	0.571	99.823	0.571	97.758	0.571	96.943	0.571	96.12		11.485	71.322	11.485	82.04	11.485	91.092	11.485	78.331
	0.572	99.819	0.572	97.76	0.572	96.95	0.572	96.12		11.472	74.462	11.472	84.236	11.472	92.27	11.472	80.661
	0.573	99.818	0.573	97.764	0.573	96.957	0.573	96.125		11.459	77.288	11.459	86.186	11.459	93.231	11.459	82.719
	0.574	99.819	0.574	97.765	0.574	96.962	0.574	96.129		11.447	79.758	11.447	87.866	11.447	93.987	11.447	84.479
	0.575	99.817	0.575	97.766	0.575	96.967	0.575	96.131		11.434	81.865	11.434	89.279	11.434	94.568	11.434	85.944
	0.576	99.817	0.576	97.766	0.576	96.973	0.576	96.134		11.422	83.621	11.422	90.444	11.422	95.009	11.422	87.135
	0.577	99.814	0.577	97.764	0.577	96.976	0.577	96.136		11.409	85.051	11.409	91.387	11.409	95.343	11.409	88.078
	0.578	99.809	0.578	97.757	0.578	96.973	0.578	96.131		11.396	86.183	11.396	92.135	11.396	95.595	11.396	88.803
	0.579	99.807	0.579	97.755	0.579	96.971	0.579	96.128		11.384	87.042	11.384	92.71	11.384	95.783	11.384	89.333
	0.58	99.804	0.58	97.752	0.58	96.971	0.58	96.125		11.371	87.647	11.371	93.129	11.371	95.921	11.371	89.69
	0.581	99.802	0.581	97.748	0.581	96.967	0.581	96.122		11.359	88.014	11.359	93.405	11.359	96.015	11.359	89.888
	0.582	99.8	0.582	97.743	0.582	96.966	0.582	96.118		11.347	88.153	11.347	93.545	11.347	96.069	11.347	89.939
	0.583	99.796	0.583	97.74	0.583	96.971	0.583	96.116		11.334	88.062	11.334	93.547	11.334	96.081	11.334	89.84
	0.584	99.79	0.584	97.732	0.584	96.975	0.584	96.113		11.322	87.719	11.322	93.394	11.322	96.041	11.322	89.577
	0.585	99.786	0.585	97.725	0.585	96.977	0.585	96.112		11.309	87.084	11.309	93.056	11.309	95.923	11.309	89.116
	0.586	99.784	0.586	97.719	0.586	96.979	0.586	96.113		11.297	86.1	11.297	92.484	11.297	95.692	11.297	88.409
	0.587	99.782	0.587	97.712	0.587	96.98	0.587	96.116		11.285	84.708	11.285	91.629	11.285	95.303	11.285	87.403
	0.588	99.782	0.588	97.705	0.588	96.978	0.588	96.122		11.273	82.862	11.273	90.447	11.273	94.712	11.273	86.056
	0.589	99.78	0.589	97.696	0.589	96.976	0.589	96.122		11.26	80.546	11.26	88.914	11.26	93.885	11.26	84.345
	0.59	99.775	0.59	97.683	0.59	96.976	0.59	96.118		11.248	77.785	11.248	87.039	11.248	92.802	11.248	82.283
	0.591	99.77	0.591	97.668	0.591	96.973	0.591	96.111		11.236	74.647	11.236	84.86	11.236	91.464	11.236	79.912
	0.592	99.767	0.592	97.655	0.592	96.972	0.592	96.107		11.224	71.231	11.224	82.441	11.224	89.895	11.224	77.301
	0.593	99.762	0.593	97.643	0.593	96.973	0.593	96.102		11.212	67.655	11.212	79.864	11.212	88.132	11.212	74.535
	0.594	99.758	0.594	97.632	0.594	96.975	0.594	96.101		11.2	64.042	11.2	77.215	11.2	86.23	11.2	71.702
	0.595	99.756	0.595	97.624	0.595	96.977	0.595	96.104		11.187	60.508	11.187	74.578	11.187	84.25	11.187	68.888
	0.596	99.754	0.596	97.614	0.596	96.98	0.596	96.108		11.175	57.151	11.175	72.028	11.175	82.257	11.175	66.169
	0.597	99.749	0.597	97.602	0.597	96.98	0.597	96.103		11.163	54.048	11.163	69.626	11.163	80.315	11.163	63.608
	0.598	99.743	0.598	97.588	0.598	96.978	0.598	96.098		11.151	51.253	11.151	67.422	11.151	78.48	11.151	61.257
	0.599	99.74	0.599	97.574	0.599	96.976	0.599	96.096		11.139	48.797	11.139	65.448	11.139	76.798	11.139	59.149
	0.6	99.735	0.6	97.56	0.6	96.975	0.6	96.095		11.127	46.686	11.127	63.718	11.127	75.295	11.127	57.303
	0.601	99.729	0.601	97.547	0.601	96.977	0.601	96.09		11.115	44.903	11.116	62.23	11.116	73.981	11.116	55.717
	0.602	99.725	0.602	97.536	0.602	96.978	0.602	96.093		11.104	43.409	11.104	60.961	11.104	72.843	11.104	54.365
	0.603	99.722	0.603	97.525	0.603	96.979	0.603	96.097		11.092	42.144	11.092	59.868	11.092	71.85	11.092	53.206
	0.604	99.718	0.604	97.516	0.604	96.977	0.604	96.096		11.08	41.036	11.08	58.898	11.08	70.954	11.08	52.178
	0.605	99.713	0.605	97.506	0.605	96.976	0.605	96.092		11.068	40.005	11.068	57.988	11.068	70.098	11.068	51.215
	0.606	99.712	0.606	97.498	0.606	96.973	0.606	96.091		11.056	38.975	11.056	57.076	11.056	69.224	11.056	50.249
	0.607	99.707	0.607	97.489	0.607	96.971	0.607	96.089		11.044	37.882	11.044	56.109	11.044	68.278	11.044	49.222
	0.608	99.698	0.608	97.479	0.608	96.967	0.608	96.086		11.033	36.68	11.033	55.046	11.033	67.219	11.033	48.091
	0.609	99.69	0.609	97.468	0.609	96.96	0.609	96.09		11.021	35.34	11.021	53.864	11.021	66.019	11.021	46.83
	0.61	99.682	0.61	97.456	0.61	96.953	0.61	96.093		11.009	33.857	11.009	52.554	11.009	64.668	11.009	45.433
	0.611	99.675	0.611	97.446	0.611	96.946	0.611	96.095		10.998	32.241	10.998	51.121	10.998	63.174	10.998	43.907
	0.612	99.672	0.612	97.436	0.612	96.938	0.612	96.096		10.986	30.517	10.986	49.586	10.986	61.558	10.986	42.276
	0.613	99.675	0.613	97.429	0.613	96.931	0.613	96.098		10.974	28.722	10.974	47.979	10.974	59.855	10.974	40.573
	0.614	99.676	0.614	97.424	0.614	96.931	0.614	96.1		10.963	26.898	10.963	46.338	10.963	58.106	10.963	38.839
	0.615	99.678	0.615	97.42	0.615	96.931	0.615	96.103		10.951	25.091	10.951	44.706	10.951	56.356	10.951	37.12
	0.616	99.677	0.616	97.412	0.616	96.926	0.616	96.107		10.94	23.346	10.94	43.129	10.94	54.652	10.94	35.46
	0.617	99.677	0.617	97.406	0.617	96.922	0.617	96.114		10.928	21.702	10.928	41.646	10.928	53.037	10.928	33.904
	0.618	99.675	0.618	97.4	0.618	96.917	0.618	96.121		10.917	20.195	10.917	40.292	10.917	51.548	10.917	32.485
	0.619	99.672	0.619	97.396	0.619	96.912	0.619	96.127		10.905	18.85	10.905	39.093	10.905	50.217	10.905	31.231
	0.62	99.671	0.62	97.394	0.62	96.906	0.62	96.134		10.894	17.68	10.894	38.063	10.894	49.065	10.894	30.157
	0.621	99.669	0.621	97.391	0.621	96.904	0.621	96.14		10.882	16.69	10.882	37.204	10.882	48.103	10.882	29.267
	0.622	99.668	0.622	97.392	0.622	96.904	0.622	96.148		10.871	15.878	10.871	36.513	10.871	47.333	10.871	28.56
	0.623	99.666	0.623	97.394	0.623	96.905	0.623	96.153		10.859	15.234	10.859	35.98	10.859	46.747	10.859	28.024
	0.624	99.667	0.624	97.394	0.624	96.905	0.624	96.159		10.848	14.743	10.848	35.591	10.848	46.332	10.848	27.648
	0.625	99.665	0.625	97.394	0.625	96.907	0.625	96.164		10.837	14.391	10.837	35.332	10.837	46.07	10.837	27.416
	0.626	99.665	0.626	97.395	0.626	96.908	0.626	96.169		10.825	14.162	10.825	35.188	10.825	45.941	10.825	27.308
	0.627	99.665	0.627	97.394	0.627	96.907	0.627	96.172		10.814	14.037	10.814	35.14	10.814	45.927	10.814	27.306
	0.628	99.667	0.628	97.393	0.628	96.907	0.628	96.174		10.803	14.001	10.803	35.173	10.803	46.009	10.803	27.388
	0.629	99.67	0.629	97.395	0.629	96.908	0.629	96.178		10.792	14.038	10.792	35.269	10.792	46.17	10.792	27.536
	0.63	99.674	0.63	97.393	0.63	96.909	0.63	96.182		10.78	14.136	10.78	35.417	10.78	46.395	10.78	27.734
	0.631	99.676	0.631	97.388	0.631	96.909	0.631	96.185		10.769	14.286	10.769	35.604	10.769	46.673	10.769	27.971
	0.632	99.674	0.632	97.384	0.632	96.911	0.632	96.184		10.758	14.483	10.758	35.826	10.758	46.996	10.758	28.244
	0.633	99.677	0.633	97.382	0.633	96.914	0.633	96.189		10.747	14.722	10.747	36.08	10.747	47.358	10.747	28.551
	0.634	99.68	0.634	97.378	0.634	96.917	0.634	96.192		10.736	15.002	10.736	36.363	10.736	47.754	10.736	28.891
	0.635	99.684	0.635	97.378	0.635	96.919	0.635	96.194		10.725	15.318	10.725	36.674	10.725	48.181	10.725	29.263
	0.636	99.692	0.636	97.384	0.636	96.924	0.636	96.199		10.714	15.667	10.714	37.012	10.714	48.638	10.714	29.664
	0.637	99.701	0.637	97.39	0.637	96.925	0.637	96.206		10.703	16.045	10.703	37.374	10.703	49.122	10.703	30.09
	0.638	99.708	0.638	97.395	0.638	96.924	0.638	96.212		10.692	16.452	10.692	37.76	10.692	49.633	10.692	30.538
	0.639	99.711	0.639	97.399	0.639	96.922	0.639	96.215		10.68	16.887	10.68	38.173	10.68	50.174	10.68	31.008
	0.64	99.715	0.64	97.404	0.64	96.922	0.64	96.218		10.67	17.355	10.67	38.613	10.67	50.745	10.67	31.501
	0.641	99.719	0.641	97.406	0.641	96.919	0.641	96.22		10.659	17.857	10.659	39.082	10.659	51.345	10.659	32.019
	0.642	99.718	0.642	97.409	0.642	96.919	0.642	96.217		10.648	18.393	10.648	39.579	10.648	51.972	10.648	32.561
	0.643	99.713	0.643	97.411	0.643	96.922	0.643	96.215		10.637	18.956	10.637	40.095	10.637	52.617	10.637	33.122
	0.644	99.709	0.644	97.416	0.644	96.92	0.644	96.215		10.626	19.534	10.626	40.619	10.626	53.266	10.626	33.691
	0.645	99.702	0.645	97.417	0.645	96.92	0.645	96.217		10.615	20.108	10.615	41.134	10.615	53.902	10.615	34.252
	0.646	99.694	0.646	97.419	0.646	96.924	0.646	96.219		10.604	20.656	10.604	41.622	10.604	54.506	10.604	34.786
	0.647	99.688	0.647	97.423	0.647	96.925	0.647	96.222		10.593	21.157	10.593	42.066	10.593	55.058	10.593	35.275
	0.648	99.681	0.648	97.423	0.648	96.924	0.648	96.224		10.582	21.593	10.582	42.451	10.582	55.542	10.582	35.703
	0.649	99.676	0.649	97.427	0.649	96.926	0.649	96.227		10.572	21.948	10.572	42.767	10.572	55.942	10.572	36.057
	0.65	99.674	0.65	97.433	0.65	96.928	0.65	96.232		10.561	22.213	10.561	43.004	10.561	56.252	10.561	36.327
	0.651	99.673	0.651	97.443	0.651	96.931	0.651	96.238		10.55	22.382	10.55	43.16	10.55	56.465	10.55	36.509
	0.652	99.674	0.652	97.451	0.652	96.94	0.652	96.244		10.539	22.458	10.539	43.233	10.539	56.585	10.539	36.605
	0.653	99.685	0.653	97.465	0.653	96.948	0.653	96.254		10.529	22.447	10.529	43.231	10.529	56.619	10.529	36.621
	0.654	99.692	0.654	97.474	0.654	96.957	0.654	96.26		10.518	22.366	10.518	43.164	10.518	56.584	10.518	36.573
	0.655	99.692	0.655	97.481	0.655	96.965	0.655	96.261		10.507	22.235	10.507	43.052	10.507	56.5	10.507	36.481
	0.656	99.692	0.656	97.483	0.656	96.972	0.656	96.264		10.497	22.082	10.497	42.918	10.497	56.395	10.497	36.369
	0.657	99.693	0.657	97.486	0.657	96.975	0.657	96.266		10.486	21.933	10.486	42.787	10.486	56.295	10.486	36.263
	0.658	99.687	0.658	97.488	0.658	96.976	0.658	96.267		10.476	21.815	10.476	42.68	10.476	56.224	10.476	36.185
	0.659	99.681	0.659	97.487	0.659	96.974	0.659	96.265		10.465	21.746	10.465	42.616	10.465	56.203	10.465	36.15
	0.66	99.684	0.66	97.486	0.66	96.975	0.66	96.269		10.454	21.74	10.454	42.606	10.454	56.246	10.454	36.168
	0.661	99.684	0.661	97.486	0.661	96.977	0.661	96.268		10.444	21.802	10.444	42.654	10.444	56.358	10.444	36.24
	0.662	99.686	0.662	97.486	0.662	96.976	0.662	96.265		10.433	21.931	10.433	42.76	10.433	56.54	10.433	36.364
	0.663	99.688	0.663	97.484	0.663	96.978	0.663	96.26		10.423	22.122	10.423	42.918	10.423	56.785	10.423	36.537
	0.664	99.692	0.664	97.482	0.664	96.983	0.664	96.255		10.412	22.368	10.412	43.124	10.412	57.086	10.412	36.755
	0.665	99.693	0.665	97.478	0.665	96.987	0.665	96.25		10.402	22.659	10.402	43.37	10.402	57.435	10.402	37.014
	0.666	99.693	0.666	97.475	0.666	96.987	0.666	96.243		10.392	22.988	10.392	43.649	10.392	57.824	10.392	37.314
	0.667	99.695	0.667	97.469	0.667	96.985	0.667	96.242		10.381	23.349	10.381	43.958	10.381	58.249	10.381	37.652
	0.668	99.698	0.668	97.46	0.668	96.982	0.668	96.241		10.371	23.735	10.371	44.294	10.371	58.709	10.371	38.028
	0.669	99.697	0.669	97.45	0.669	96.98	0.669	96.242		10.36	24.147	10.36	44.659	10.36	59.205	10.36	38.44
	0.67	99.698	0.67	97.441	0.67	96.976	0.67	96.239		10.35	24.587	10.35	45.057	10.35	59.744	10.35	38.889
	0.671	99.697	0.671	97.43	0.671	96.974	0.671	96.235		10.34	25.058	10.34	45.495	10.34	60.329	10.34	39.375
	0.672	99.694	0.672	97.423	0.672	96.974	0.672	96.228		10.329	25.567	10.329	45.977	10.329	60.962	10.329	39.898
	0.673	99.693	0.673	97.419	0.673	96.976	0.673	96.217		10.319	26.113	10.319	46.504	10.319	61.64	10.319	40.456
	0.674	99.69	0.674	97.414	0.674	96.976	0.674	96.203		10.309	26.69	10.309	47.066	10.309	62.345	10.309	41.039
	0.675	99.686	0.675	97.407	0.675	96.976	0.675	96.192		10.299	27.286	10.299	47.648	10.299	63.055	10.299	41.633
	0.676	99.688	0.676	97.401	0.676	96.974	0.676	96.187		10.288	27.878	10.288	48.224	10.288	63.737	10.288	42.215
	0.677	99.69	0.677	97.394	0.677	96.975	0.677	96.185		10.278	28.445	10.278	48.769	10.278	64.358	10.278	42.762
	0.678	99.693	0.678	97.388	0.678	96.975	0.678	96.188		10.268	28.966	10.268	49.259	10.268	64.89	10.268	43.253
	0.679	99.697	0.679	97.384	0.679	96.975	0.679	96.192		10.258	29.427	10.258	49.679	10.258	65.314	10.258	43.674
	0.68	99.696	0.68	97.377	0.68	96.981	0.68	96.192		10.248	29.824	10.248	50.025	10.248	65.626	10.248	44.02
	0.681	99.692	0.681	97.371	0.681	96.986	0.681	96.185		10.238	30.16	10.238	50.301	10.238	65.836	10.238	44.297
	0.682	99.685	0.682	97.367	0.682	96.99	0.682	96.177		10.228	30.449	10.228	50.521	10.228	65.967	10.228	44.518
	0.683	99.674	0.683	97.363	0.683	96.993	0.683	96.161		10.217	30.703	10.217	50.7	10.217	66.044	10.217	44.699
	0.684	99.663	0.684	97.36	0.684	96.996	0.684	96.146		10.207	30.938	10.207	50.853	10.207	66.097	10.207	44.859
	0.685	99.65	0.685	97.361	0.685	96.996	0.685	96.13		10.197	31.165	10.197	50.996	10.197	66.151	10.197	45.011
	0.686	99.639	0.686	97.361	0.686	96.994	0.686	96.118		10.187	31.394	10.187	51.138	10.187	66.223	10.187	45.166
	0.687	99.626	0.687	97.359	0.687	96.991	0.687	96.102		10.177	31.63	10.177	51.287	10.177	66.325	10.177	45.331
	0.688	99.61	0.688	97.355	0.688	96.989	0.688	96.091		10.167	31.876	10.167	51.447	10.167	66.459	10.167	45.507
	0.689	99.595	0.689	97.349	0.689	96.988	0.689	96.082		10.157	32.134	10.157	51.618	10.157	66.625	10.157	45.697
	0.69	99.583	0.69	97.343	0.69	96.988	0.69	96.073		10.148	32.403	10.148	51.802	10.148	66.817	10.148	45.899
	0.691	99.571	0.691	97.338	0.691	96.988	0.691	96.066		10.138	32.68	10.138	51.996	10.138	67.03	10.138	46.111
	0.692	99.559	0.692	97.33	0.692	96.99	0.692	96.063		10.128	32.963	10.128	52.197	10.128	67.257	10.128	46.334
	0.693	99.549	0.693	97.32	0.693	96.991	0.693	96.056		10.118	33.251	10.118	52.405	10.118	67.495	10.118	46.565
	0.694	99.538	0.694	97.31	0.694	96.992	0.694	96.05		10.108	33.542	10.108	52.619	10.108	67.739	10.108	46.804
	0.695	99.526	0.695	97.296	0.695	96.991	0.695	96.041		10.098	33.838	10.098	52.84	10.098	67.989	10.098	47.053
	0.696	99.515	0.696	97.281	0.696	96.991	0.696	96.033		10.088	34.139	10.088	53.071	10.088	68.245	10.088	47.311
	0.697	99.504	0.697	97.263	0.697	96.992	0.697	96.024		10.078	34.448	10.078	53.313	10.078	68.507	10.078	47.578
	0.698	99.491	0.698	97.245	0.698	96.991	0.698	96.021		10.069	34.766	10.069	53.567	10.069	68.776	10.069	47.856
	0.699	99.481	0.699	97.223	0.699	96.989	0.699	96.017		10.059	35.091	10.059	53.832	10.059	69.051	10.059	48.142
	0.7	99.472	0.7	97.205	0.7	96.991	0.7	96.018		10.049	35.425	10.049	54.106	10.049	69.334	10.049	48.435
	0.701	99.459	0.701	97.187	0.701	96.994	0.701	96.016		10.039	35.767	10.039	54.388	10.039	69.623	10.039	48.734
	0.702	99.45	0.702	97.172	0.702	96.999	0.702	96.014		10.03	36.117	10.03	54.678	10.03	69.921	10.03	49.04
	0.703	99.444	0.703	97.159	0.703	97.002	0.703	96.011		10.02	36.48	10.02	54.976	10.02	70.226	10.02	49.353
	0.704	99.441	0.704	97.152	0.704	97.007	0.704	96.008		10.01	36.856	10.01	55.284	10.01	70.542	10.01	49.675
	0.705	99.437	0.705	97.147	0.705	97.01	0.705	96.006		10.001	37.247	10.001	55.603	10.001	70.866	10.001	50.009
	0.706	99.43	0.706	97.139	0.706	97.01	0.706	95.997		9.991	37.654	9.991	55.934	9.991	71.199	9.991	50.355
	0.707	99.421	0.707	97.126	0.707	97.011	0.707	95.99		9.981	38.074	9.981	56.274	9.981	71.54	9.981	50.712
	0.708	99.417	0.708	97.117	0.708	97.012	0.708	95.982		9.972	38.504	9.972	56.622	9.972	71.887	9.972	51.079
	0.709	99.409	0.709	97.106	0.709	97.014	0.709	95.97		9.962	38.942	9.962	56.976	9.962	72.239	9.962	51.454
	0.71	99.4	0.71	97.09	0.71	97.014	0.71	95.956		9.953	39.386	9.953	57.337	9.953	72.596	9.953	51.837
	0.711	99.396	0.711	97.073	0.711	97.017	0.711	95.945		9.943	39.839	9.943	57.705	9.943	72.959	9.943	52.229
	0.712	99.389	0.712	97.057	0.712	97.016	0.712	95.932		9.934	40.304	9.934	58.084	9.934	73.329	9.934	52.633
	0.713	99.378	0.713	97.039	0.713	97.016	0.713	95.92		9.924	40.784	9.924	58.478	9.924	73.707	9.924	53.049
	0.714	99.37	0.714	97.021	0.714	97.018	0.714	95.91		9.915	41.281	9.915	58.886	9.915	74.093	9.915	53.479
	0.715	99.366	0.715	97.008	0.715	97.019	0.715	95.903		9.905	41.795	9.905	59.307	9.905	74.487	9.905	53.922
	0.716	99.361	0.716	97.001	0.716	97.019	0.716	95.902		9.896	42.324	9.896	59.739	9.896	74.887	9.896	54.379
	0.717	99.358	0.717	96.999	0.717	97.02	0.717	95.902		9.886	42.865	9.886	60.179	9.886	75.293	9.886	54.849
	0.718	99.361	0.718	97.001	0.718	97.019	0.718	95.904		9.877	43.418	9.877	60.626	9.877	75.704	9.877	55.33
	0.719	99.367	0.719	97.004	0.719	97.015	0.719	95.91		9.868	43.983	9.868	61.079	9.868	76.12	9.868	55.823
	0.72	99.375	0.72	97.009	0.72	97.01	0.72	95.917		9.858	44.559	9.858	61.54	9.858	76.542	9.858	56.328
	0.721	99.384	0.721	97.011	0.721	97.005	0.721	95.924		9.849	45.146	9.849	62.01	9.849	76.968	9.849	56.842
	0.722	99.392	0.722	97.013	0.722	96.999	0.722	95.935		9.839	45.744	9.839	62.487	9.839	77.396	9.839	57.364
	0.723	99.396	0.723	97.014	0.723	96.992	0.723	95.945		9.83	46.348	9.83	62.968	9.83	77.822	9.83	57.886
	0.724	99.392	0.724	97.012	0.724	96.985	0.724	95.952		9.821	46.951	9.821	63.45	9.821	78.243	9.821	58.403
	0.725	99.386	0.725	97.008	0.725	96.979	0.725	95.96		9.812	47.55	9.812	63.926	9.812	78.655	9.812	58.911
	0.726	99.384	0.726	97.004	0.726	96.973	0.726	95.966		9.802	48.138	9.802	64.395	9.802	79.056	9.802	59.406
	0.727	99.381	0.727	96.999	0.727	96.966	0.727	95.966		9.793	48.713	9.793	64.852	9.793	79.444	9.793	59.887
	0.728	99.378	0.728	96.992	0.728	96.959	0.728	95.964		9.784	49.273	9.784	65.299	9.784	79.819	9.784	60.355
	0.729	99.379	0.729	96.987	0.729	96.956	0.729	95.965		9.775	49.817	9.775	65.732	9.775	80.18	9.775	60.808
	0.73	99.378	0.73	96.986	0.73	96.95	0.73	95.968		9.765	50.339	9.765	66.149	9.765	80.523	9.765	61.246
	0.731	99.379	0.731	96.989	0.731	96.944	0.731	95.978		9.756	50.837	9.756	66.545	9.756	80.848	9.756	61.665
	0.732	99.387	0.732	97.001	0.732	96.941	0.732	95.991		9.747	51.305	9.747	66.917	9.747	81.15	9.747	62.061
	0.733	99.393	0.733	97.012	0.733	96.937	0.733	96.003		9.738	51.743	9.738	67.263	9.738	81.431	9.738	62.433
	0.734	99.398	0.734	97.025	0.734	96.93	0.734	96.018		9.729	52.153	9.729	67.583	9.729	81.691	9.729	62.782
	0.735	99.402	0.735	97.039	0.735	96.923	0.735	96.03		9.72	52.538	9.72	67.882	9.72	81.933	9.72	63.11
	0.736	99.396	0.736	97.05	0.736	96.916	0.736	96.039		9.71	52.907	9.71	68.166	9.71	82.163	9.71	63.425
	0.737	99.386	0.737	97.057	0.737	96.906	0.737	96.051		9.701	53.267	9.701	68.441	9.701	82.385	9.701	63.731
	0.738	99.378	0.738	97.067	0.738	96.895	0.738	96.064		9.692	53.626	9.692	68.714	9.692	82.603	9.692	64.035
	0.739	99.36	0.739	97.07	0.739	96.885	0.739	96.07		9.683	53.989	9.683	68.989	9.683	82.821	9.683	64.338
	0.74	99.344	0.74	97.07	0.74	96.875	0.74	96.079		9.674	54.359	9.674	69.268	9.674	83.042	9.674	64.646
	0.741	99.332	0.741	97.064	0.741	96.863	0.741	96.086		9.665	54.74	9.665	69.553	9.665	83.267	9.665	64.959
	0.742	99.32	0.742	97.055	0.742	96.853	0.742	96.09		9.656	55.136	9.656	69.849	9.656	83.501	9.656	65.282
	0.743	99.313	0.743	97.047	0.743	96.844	0.743	96.1		9.647	55.55	9.647	70.159	9.647	83.746	9.647	65.62
	0.744	99.314	0.744	97.044	0.744	96.833	0.744	96.116		9.638	55.986	9.638	70.486	9.638	84.003	9.638	65.976
	0.745	99.315	0.745	97.037	0.745	96.821	0.745	96.125		9.629	56.444	9.629	70.832	9.629	84.272	9.629	66.349
	0.746	99.317	0.746	97.035	0.746	96.809	0.746	96.136		9.62	56.922	9.62	71.195	9.62	84.55	9.62	66.74
	0.747	99.318	0.747	97.036	0.747	96.798	0.747	96.152		9.611	57.412	9.611	71.572	9.611	84.834	9.611	67.142
	0.748	99.315	0.748	97.033	0.748	96.787	0.748	96.163		9.603	57.909	9.603	71.956	9.603	85.119	9.603	67.55
	0.749	99.314	0.749	97.034	0.749	96.778	0.749	96.176		9.594	58.409	9.594	72.343	9.594	85.405	9.594	67.961
	0.75	99.311	0.75	97.044	0.75	96.77	0.75	96.197		9.585	58.911	9.585	72.733	9.585	85.69	9.585	68.373
	0.751	99.308	0.751	97.049	0.751	96.762	0.751	96.208		9.576	59.418	9.576	73.127	9.576	85.977	9.576	68.79
	0.752	99.303	0.752	97.056	0.752	96.753	0.752	96.216		9.567	59.933	9.567	73.527	9.567	86.268	9.567	69.214
	0.753	99.296	0.753	97.064	0.753	96.744	0.753	96.222		9.558	60.46	9.558	73.935	9.558	86.562	9.558	69.649
	0.754	99.282	0.754	97.07	0.754	96.734	0.754	96.222		9.55	60.998	9.55	74.351	9.55	86.86	9.55	70.094
	0.755	99.268	0.755	97.075	0.755	96.726	0.755	96.218		9.541	61.543	9.541	74.772	9.541	87.157	9.541	70.547
	0.756	99.249	0.756	97.079	0.756	96.718	0.756	96.224		9.532	62.091	9.532	75.191	9.532	87.449	9.532	71.003
	0.757	99.229	0.757	97.08	0.757	96.708	0.757	96.229		9.523	62.634	9.523	75.606	9.523	87.734	9.523	71.456
	0.758	99.217	0.758	97.083	0.758	96.698	0.758	96.237		9.514	63.171	9.514	76.014	9.514	88.011	9.514	71.904
	0.759	99.214	0.759	97.08	0.759	96.688	0.759	96.248		9.506	63.702	9.506	76.416	9.506	88.279	9.506	72.347
	0.76	99.213	0.76	97.069	0.76	96.681	0.76	96.258		9.497	64.229	9.497	76.813	9.497	88.54	9.497	72.783
	0.761	99.212	0.761	97.058	0.761	96.674	0.761	96.263		9.488	64.756	9.488	77.21	9.488	88.795	9.488	73.215
	0.762	99.212	0.762	97.048	0.762	96.669	0.762	96.271		9.48	65.288	9.48	77.608	9.48	89.047	9.48	73.644
	0.763	99.209	0.763	97.039	0.763	96.664	0.763	96.273		9.471	65.829	9.471	78.009	9.471	89.295	9.471	74.072
	0.764	99.204	0.764	97.032	0.764	96.66	0.764	96.273		9.462	66.384	9.462	78.416	9.462	89.542	9.462	74.502
	0.765	99.196	0.765	97.033	0.765	96.651	0.765	96.277		9.454	66.963	9.454	78.834	9.454	89.791	9.454	74.94
	0.766	99.192	0.766	97.041	0.766	96.641	0.766	96.289		9.445	67.578	9.445	79.271	9.445	90.047	9.445	75.399
	0.767	99.19	0.767	97.049	0.767	96.634	0.767	96.293		9.437	68.246	9.437	79.737	9.437	90.316	9.437	75.889
	0.768	99.189	0.768	97.055	0.768	96.63	0.768	96.306		9.428	68.98	9.428	80.242	9.428	90.604	9.428	76.422
	0.769	99.188	0.769	97.063	0.769	96.625	0.769	96.316		9.419	69.792	9.419	80.794	9.419	90.913	9.419	77.007
	0.77	99.186	0.77	97.067	0.77	96.622	0.77	96.318		9.411	70.685	9.411	81.395	9.411	91.242	9.411	77.645
	0.771	99.188	0.771	97.065	0.771	96.62	0.771	96.313		9.402	71.656	9.402	82.042	9.402	91.588	9.402	78.332
	0.772	99.192	0.772	97.063	0.772	96.614	0.772	96.308		9.394	72.69	9.394	82.724	9.394	91.944	9.394	79.057
	0.773	99.19	0.773	97.062	0.773	96.604	0.773	96.297		9.385	73.768	9.385	83.43	9.385	92.305	9.385	79.804
	0.774	99.189	0.774	97.063	0.774	96.594	0.774	96.287		9.377	74.864	9.377	84.142	9.377	92.661	9.377	80.557
	0.775	99.195	0.775	97.063	0.775	96.584	0.775	96.286		9.368	75.946	9.368	84.843	9.368	93.006	9.368	81.296
	0.776	99.202	0.776	97.066	0.776	96.571	0.776	96.287		9.36	76.973	9.36	85.51	9.36	93.331	9.36	81.995
	0.777	99.211	0.777	97.071	0.777	96.559	0.777	96.288		9.351	77.9	9.351	86.114	9.351	93.622	9.351	82.626
	0.778	99.23	0.778	97.084	0.778	96.548	0.778	96.295		9.343	78.673	9.343	86.625	9.343	93.865	9.343	83.156
	0.779	99.256	0.779	97.087	0.779	96.538	0.779	96.306		9.335	79.241	9.335	87.011	9.335	94.047	9.335	83.552
	0.78	99.25	0.78	97.065	0.78	96.526	0.78	96.291		9.326	79.563	9.326	87.242	9.326	94.152	9.326	83.785
	0.781	99.243	0.781	97.048	0.781	96.517	0.781	96.278		9.318	79.612	9.318	87.301	9.318	94.173	9.318	83.836
	0.782	99.237	0.782	97.031	0.782	96.51	0.782	96.266		9.309	79.382	9.309	87.182	9.309	94.106	9.309	83.7
	0.783	99.234	0.783	97.017	0.783	96.503	0.783	96.258		9.301	78.889	9.301	86.893	9.301	93.954	9.301	83.386
	0.784	99.229	0.784	97.004	0.784	96.493	0.784	96.249		9.293	78.166	9.293	86.454	9.293	93.726	9.293	82.913
	0.785	99.224	0.785	96.995	0.785	96.484	0.785	96.24		9.284	77.259	9.284	85.892	9.284	93.432	9.284	82.31
	0.786	99.218	0.786	96.984	0.786	96.475	0.786	96.233		9.276	76.218	9.276	85.234	9.276	93.084	9.276	81.608
	0.787	99.208	0.787	96.968	0.787	96.462	0.787	96.225		9.268	75.093	9.268	84.512	9.268	92.695	9.268	80.839
	0.788	99.193	0.788	96.951	0.788	96.452	0.788	96.216		9.26	73.931	9.26	83.754	9.26	92.279	9.26	80.034
	0.789	99.177	0.789	96.934	0.789	96.444	0.789	96.21		9.251	72.777	9.251	82.989	9.251	91.851	9.251	79.223
	0.79	99.164	0.79	96.917	0.79	96.438	0.79	96.206		9.243	71.665	9.243	82.24	9.243	91.426	9.243	78.434
	0.791	99.148	0.791	96.9	0.791	96.43	0.791	96.202		9.235	70.627	9.235	81.531	9.235	91.019	9.235	77.688
	0.792	99.133	0.792	96.887	0.792	96.424	0.792	96.2		9.227	69.68	9.227	80.876	9.227	90.641	9.227	77.003
	0.793	99.12	0.793	96.876	0.793	96.413	0.793	96.202		9.218	68.836	9.218	80.286	9.218	90.298	9.218	76.389
	0.794	99.111	0.794	96.865	0.794	96.403	0.794	96.207		9.21	68.095	9.21	79.764	9.21	89.995	9.21	75.847
	0.795	99.103	0.795	96.856	0.795	96.394	0.795	96.215		9.202	67.453	9.202	79.306	9.202	89.73	9.202	75.376
	0.796	99.099	0.796	96.851	0.796	96.386	0.796	96.225		9.194	66.9	9.194	78.907	9.194	89.5	9.194	74.968
	0.797	99.096	0.797	96.849	0.797	96.376	0.797	96.239		9.186	66.429	9.186	78.564	9.186	89.304	9.186	74.62
	0.798	99.094	0.798	96.847	0.798	96.369	0.798	96.253		9.178	66.032	9.178	78.271	9.178	89.14	9.178	74.326
	0.799	99.097	0.799	96.851	0.799	96.362	0.799	96.27		9.17	65.707	9.17	78.029	9.17	89.007	9.17	74.084
	0.8	99.099	0.8	96.857	0.8	96.354	0.8	96.287		9.161	65.45	9.161	77.837	9.161	88.906	9.161	73.895
	0.801	99.1	0.801	96.861	0.801	96.345	0.801	96.301		9.153	65.258	9.153	77.694	9.153	88.834	9.153	73.755
	0.802	99.1	0.802	96.863	0.802	96.337	0.802	96.311		9.145	65.125	9.145	77.596	9.145	88.789	9.145	73.661
	0.803	99.097	0.803	96.866	0.803	96.325	0.803	96.321		9.137	65.046	9.137	77.537	9.137	88.768	9.137	73.607
	0.804	99.088	0.804	96.866	0.804	96.314	0.804	96.327		9.129	65.012	9.129	77.511	9.129	88.765	9.129	73.587
	0.805	99.076	0.805	96.864	0.805	96.304	0.805	96.331		9.121	65.017	9.121	77.51	9.121	88.78	9.121	73.596
	0.806	99.071	0.806	96.865	0.806	96.294	0.806	96.338		9.113	65.058	9.113	77.533	9.113	88.809	9.113	73.63
	0.807	99.07	0.807	96.87	0.807	96.284	0.807	96.346		9.105	65.132	9.105	77.577	9.105	88.854	9.105	73.688
	0.808	99.074	0.808	96.878	0.808	96.276	0.808	96.355		9.097	65.236	9.097	77.642	9.097	88.913	9.097	73.768
	0.809	99.084	0.809	96.888	0.809	96.266	0.809	96.368		9.089	65.365	9.089	77.725	9.089	88.984	9.089	73.868
	0.81	99.1	0.81	96.901	0.81	96.257	0.81	96.385		9.081	65.515	9.081	77.823	9.081	89.064	9.081	73.983
	0.811	99.11	0.811	96.913	0.811	96.247	0.811	96.399		9.073	65.677	9.073	77.931	9.073	89.147	9.073	74.107
	0.812	99.121	0.812	96.923	0.812	96.235	0.812	96.416		9.065	65.843	9.065	78.042	9.065	89.229	9.065	74.232
	0.813	99.129	0.813	96.932	0.813	96.225	0.813	96.434		9.057	66.01	9.057	78.152	9.057	89.309	9.057	74.357
	0.814	99.135	0.814	96.944	0.814	96.216	0.814	96.451		9.05	66.175	9.05	78.262	9.05	89.386	9.05	74.479
	0.815	99.14	0.815	96.959	0.815	96.203	0.815	96.467		9.042	66.342	9.042	78.372	9.042	89.463	9.042	74.602
	0.816	99.144	0.816	96.973	0.816	96.19	0.816	96.483		9.034	66.514	9.034	78.486	9.034	89.541	9.034	74.729
	0.817	99.147	0.817	96.986	0.817	96.181	0.817	96.497		9.026	66.693	9.026	78.607	9.026	89.623	9.026	74.862
	0.818	99.147	0.818	96.995	0.818	96.175	0.818	96.508		9.018	66.879	9.018	78.732	9.018	89.707	9.018	75
	0.819	99.144	0.819	97	0.819	96.171	0.819	96.513		9.01	67.068	9.01	78.86	9.01	89.792	9.01	75.141
	0.82	99.142	0.82	97.006	0.82	96.169	0.82	96.515		9.002	67.254	9.002	78.985	9.002	89.875	9.002	75.279
	0.821	99.144	0.821	97.017	0.821	96.164	0.821	96.522		8.995	67.434	8.995	79.105	8.995	89.954	8.995	75.413
	0.822	99.148	0.822	97.029	0.822	96.16	0.822	96.528		8.987	67.608	8.987	79.219	8.987	90.03	8.987	75.541
	0.823	99.162	0.823	97.048	0.823	96.152	0.823	96.536		8.979	67.776	8.979	79.327	8.979	90.104	8.979	75.665
	0.824	99.17	0.824	97.063	0.824	96.145	0.824	96.549		8.971	67.941	8.971	79.433	8.971	90.177	8.971	75.787
	0.825	99.176	0.825	97.074	0.825	96.145	0.825	96.565		8.963	68.103	8.963	79.537	8.963	90.248	8.963	75.908
	0.826	99.183	0.826	97.085	0.826	96.148	0.826	96.578		8.956	68.261	8.956	79.638	8.956	90.318	8.956	76.026
	0.827	99.185	0.827	97.1	0.827	96.154	0.827	96.586		8.948	68.41	8.948	79.735	8.948	90.384	8.948	76.138
	0.828	99.186	0.828	97.118	0.828	96.16	0.828	96.592		8.94	68.548	8.94	79.823	8.94	90.444	8.94	76.243
	0.829	99.184	0.829	97.139	0.829	96.167	0.829	96.59		8.933	68.673	8.933	79.902	8.933	90.498	8.933	76.338
	0.83	99.182	0.83	97.163	0.83	96.171	0.83	96.586		8.925	68.788	8.925	79.973	8.925	90.55	8.925	76.428
	0.831	99.182	0.831	97.189	0.831	96.172	0.831	96.583		8.917	68.9	8.917	80.042	8.917	90.602	8.917	76.516
	0.832	99.18	0.832	97.213	0.832	96.174	0.832	96.581		8.91	69.017	8.91	80.114	8.91	90.658	8.91	76.61
	0.833	99.177	0.833	97.236	0.833	96.177	0.833	96.58		8.902	69.144	8.902	80.195	8.902	90.72	8.902	76.713
	0.834	99.178	0.834	97.261	0.834	96.18	0.834	96.586		8.894	69.287	8.894	80.287	8.894	90.789	8.894	76.83
	0.835	99.18	0.835	97.283	0.835	96.182	0.835	96.591		8.887	69.447	8.887	80.391	8.887	90.863	8.887	76.959
	0.836	99.181	0.836	97.304	0.836	96.184	0.836	96.597		8.879	69.624	8.879	80.506	8.879	90.942	8.879	77.1
	0.837	99.18	0.837	97.323	0.837	96.186	0.837	96.601		8.871	69.818	8.871	80.631	8.871	91.026	8.871	77.251
	0.838	99.179	0.838	97.342	0.838	96.188	0.838	96.609		8.864	70.031	8.864	80.768	8.864	91.115	8.864	77.416
	0.839	99.18	0.839	97.359	0.839	96.189	0.839	96.614		8.856	70.267	8.856	80.921	8.856	91.213	8.856	77.596
	0.84	99.182	0.84	97.38	0.84	96.19	0.84	96.62		8.849	70.53	8.849	81.093	8.849	91.322	8.849	77.737
	0.841	99.183	0.841	97.4	0.841	96.191	0.841	96.627		8.841	70.821	8.841	81.284	8.841	91.442	8.841	78.034
	0.842	99.184	0.842	97.418	0.842	96.191	0.842	96.634		8.834	71.139	8.834	81.495	8.834	91.572	8.834	78.243
	0.843	99.186	0.843	97.437	0.843	96.192	0.843	96.637		8.826	71.48	8.826	81.721	8.826	91.708	8.826	78.504
	0.844	99.187	0.844	97.458	0.844	96.193	0.844	96.643		8.819	71.84	8.819	81.957	8.819	91.849	8.819	78.713
	0.845	99.189	0.845	97.476	0.845	96.195	0.845	96.646		8.811	72.217	8.811	82.203	8.811	91.993	8.811	79.071
	0.846	99.191	0.846	97.495	0.846	96.197	0.846	96.649		8.804	72.612	8.804	82.458	8.804	92.14	8.804	79.339
	0.847	99.192	0.847	97.514	0.847	96.199	0.847	96.651		8.796	73.029	8.796	82.725	8.796	92.292	8.796	79.599
	0.848	99.191	0.848	97.534	0.848	96.2	0.848	96.653		8.789	73.473	8.789	83.007	8.789	92.452	8.789	80.075
	0.849	99.192	0.849	97.554	0.849	96.202	0.849	96.65		8.781	73.945	8.781	83.308	8.781	92.619	8.781	80.366
	0.85	99.189	0.85	97.575	0.85	96.203	0.85	96.646		8.774	74.444	8.774	83.628	8.774	92.792	8.774	80.723
	0.851	99.182	0.851	97.591	0.851	96.205	0.851	96.637		8.766	74.967	8.766	83.962	8.766	92.967	8.766	81.051
	0.852	99.184	0.852	97.61	0.852	96.206	0.852	96.628		8.759	75.508	8.759	84.308	8.759	93.14	8.759	81.432
	0.853	99.182	0.853	97.624	0.853	96.207	0.853	96.618		8.752	76.065	8.752	84.662	8.752	93.31	8.752	81.79
	0.854	99.179	0.854	97.639	0.854	96.207	0.854	96.608		8.744	76.637	8.744	85.024	8.744	93.478	8.744	82.199
	0.855	99.175	0.855	97.648	0.855	96.208	0.855	96.594		8.737	77.225	8.737	85.394	8.737	93.643	8.737	82.647
	0.856	99.172	0.856	97.654	0.856	96.208	0.856	96.578		8.73	77.831	8.73	85.775	8.73	93.809	8.73	82.944
	0.857	99.167	0.857	97.659	0.857	96.208	0.857	96.563		8.722	78.454	8.722	86.166	8.722	93.976	8.722	83.264
	0.858	99.165	0.858	97.666	0.858	96.208	0.858	96.546		8.715	79.091	8.715	86.564	8.715	94.14	8.715	83.681
	0.859	99.158	0.859	97.669	0.859	96.208	0.859	96.527		8.708	79.733	8.708	86.964	8.708	94.3	8.708	84.015
	0.86	99.152	0.86	97.673	0.86	96.207	0.86	96.512		8.7	80.374	8.7	87.362	8.7	94.452	8.7	84.315
	0.861	99.149	0.861	97.681	0.861	96.206	0.861	96.496		8.693	81.009	8.693	87.753	8.693	94.596	8.693	84.765
	0.862	99.144	0.862	97.69	0.862	96.205	0.862	96.478		8.686	81.636	8.686	88.138	8.686	94.73	8.686	85.206
	0.863	99.14	0.863	97.698	0.863	96.204	0.863	96.462		8.678	82.259	8.678	88.52	8.678	94.86	8.678	85.64
	0.864	99.142	0.864	97.71	0.864	96.202	0.864	96.447		8.671	82.88	8.671	88.901	8.671	94.986	8.671	86.072
	0.865	99.143	0.865	97.722	0.865	96.2	0.865	96.433		8.664	83.501	8.664	89.285	8.664	95.111	8.664	86.503
	0.866	99.142	0.866	97.732	0.866	96.197	0.866	96.418		8.657	84.12	8.657	89.669	8.657	95.233	8.657	86.932
	0.867	99.14	0.867	97.738	0.867	96.195	0.867	96.398		8.65	84.733	8.65	90.05	8.65	95.35	8.65	87.354
	0.868	99.141	0.868	97.744	0.868	96.191	0.868	96.382		8.642	85.331	8.642	90.424	8.642	95.46	8.642	87.764
	0.869	99.143	0.869	97.746	0.869	96.187	0.869	96.364		8.635	85.911	8.635	90.786	8.635	95.56	8.635	88.159
	0.87	99.143	0.87	97.747	0.87	96.183	0.87	96.346		8.628	86.47	8.628	91.135	8.628	95.653	8.628	88.537
	0.871	99.141	0.871	97.745	0.871	96.179	0.871	96.327		8.621	87.009	8.621	91.474	8.621	95.74	8.621	88.9
	0.872	99.14	0.872	97.743	0.872	96.175	0.872	96.311		8.614	87.531	8.614	91.802	8.614	95.822	8.614	89.251
	0.873	99.135	0.873	97.738	0.873	96.17	0.873	96.286		8.606	88.034	8.606	92.121	8.606	95.901	8.606	89.589
	0.874	99.13	0.874	97.731	0.874	96.166	0.874	96.262		8.599	88.516	8.599	92.429	8.599	95.975	8.599	89.913
	0.875	99.128	0.875	97.724	0.875	96.161	0.875	96.235		8.592	88.97	8.592	92.721	8.592	96.043	8.592	90.217
	0.876	99.128	0.876	97.72	0.876	96.156	0.876	96.204		8.585	89.392	8.585	92.993	8.585	96.103	8.585	90.498
	0.877	99.124	0.877	97.715	0.877	96.151	0.877	96.173		8.578	89.779	8.578	93.243	8.578	96.153	8.578	90.753
	0.878	99.12	0.878	97.708	0.878	96.145	0.878	96.147		8.571	90.132	8.571	93.472	8.571	96.196	8.571	90.983
	0.879	99.115	0.879	97.705	0.879	96.139	0.879	96.121		8.564	90.456	8.564	93.684	8.564	96.235	8.564	91.192
	0.88	99.109	0.88	97.705	0.88	96.133	0.88	96.097		8.557	90.754	8.557	93.882	8.557	96.272	8.557	91.385
	0.881	99.102	0.881	97.701	0.881	96.126	0.881	96.073		8.55	91.031	8.55	94.07	8.55	96.309	8.55	91.565
	0.882	99.092	0.882	97.695	0.882	96.119	0.882	96.044		8.543	91.286	8.543	94.247	8.543	96.345	8.543	91.731
	0.883	99.073	0.883	97.684	0.883	96.112	0.883	96.014		8.536	91.516	8.536	94.411	8.536	96.378	8.536	91.881
	0.884	99.052	0.884	97.669	0.884	96.105	0.884	95.984		8.529	91.718	8.529	94.559	8.529	96.405	8.529	92.013
	0.885	99.027	0.885	97.648	0.885	96.098	0.885	95.952		8.522	91.892	8.522	94.69	8.522	96.426	8.522	92.125
	0.886	98.999	0.886	97.622	0.886	96.091	0.886	95.921		8.515	92.041	8.515	94.807	8.515	96.443	8.515	92.222
	0.887	98.977	0.887	97.595	0.887	96.084	0.887	95.894		8.508	92.173	8.508	94.913	8.508	96.46	8.508	92.307
	0.888	98.957	0.888	97.564	0.888	96.076	0.888	95.862		8.501	92.291	8.501	95.013	8.501	96.478	8.501	92.386
	0.889	98.935	0.889	97.529	0.889	96.068	0.889	95.828		8.494	92.401	8.494	95.11	8.494	96.501	8.494	92.462
	0.89	98.921	0.89	97.494	0.89	96.059	0.89	95.796		8.487	92.501	8.487	95.201	8.487	96.526	8.487	92.533
	0.891	98.909	0.891	97.462	0.891	96.051	0.891	95.762		8.48	92.587	8.48	95.284	8.48	96.551	8.48	92.595
	0.892	98.895	0.892	97.432	0.892	96.042	0.892	95.733		8.473	92.656	8.473	95.355	8.473	96.575	8.473	92.644
	0.893	98.881	0.893	97.407	0.893	96.033	0.893	95.709		8.466	92.705	8.466	95.412	8.466	96.597	8.466	92.681
	0.894	98.862	0.894	97.377	0.894	96.024	0.894	95.679		8.459	92.737	8.459	95.458	8.459	96.618	8.459	92.705
	0.895	98.836	0.895	97.344	0.895	96.014	0.895	95.646		8.452	92.756	8.452	95.495	8.452	96.641	8.452	92.722
	0.896	98.808	0.896	97.313	0.896	96.004	0.896	95.618		8.445	92.767	8.445	95.529	8.445	96.668	8.445	92.737
	0.897	98.774	0.897	97.277	0.897	95.995	0.897	95.583		8.438	92.772	8.438	95.562	8.438	96.7	8.438	92.75
	0.898	98.737	0.898	97.24	0.898	95.985	0.898	95.542		8.432	92.769	8.432	95.591	8.432	96.735	8.432	92.761
	0.899	98.703	0.899	97.21	0.899	95.975	0.899	95.508		8.425	92.754	8.425	95.615	8.425	96.771	8.425	92.764
	0.9	98.665	0.9	97.177	0.9	95.965	0.9	95.473		8.418	92.721	8.418	95.629	8.418	96.805	8.418	92.757
	0.901	98.628	0.901	97.14	0.901	95.955	0.901	95.429		8.411	92.668	8.411	95.631	8.411	96.836	8.411	92.736
	0.902	98.586	0.902	97.105	0.902	95.945	0.902	95.391		8.404	92.597	8.404	95.623	8.404	96.863	8.404	92.704
	0.903	98.548	0.903	97.069	0.903	95.935	0.903	95.359		8.397	92.512	8.397	95.607	8.397	96.89	8.397	92.663
	0.904	98.507	0.904	97.03	0.904	95.924	0.904	95.326		8.391	92.418	8.391	95.586	8.391	96.919	8.391	92.619
	0.905	98.471	0.905	96.992	0.905	95.913	0.905	95.294		8.384	92.315	8.384	95.563	8.384	96.949	8.384	92.573
	0.906	98.429	0.906	96.948	0.906	95.902	0.906	95.266		8.377	92.203	8.377	95.535	8.377	96.979	8.377	92.523
	0.907	98.395	0.907	96.902	0.907	95.89	0.907	95.232		8.37	92.077	8.37	95.498	8.37	97.008	8.37	92.467
	0.908	98.361	0.908	96.855	0.908	95.879	0.908	95.198		8.364	91.932	8.364	95.449	8.364	97.032	8.364	92.399
	0.909	98.326	0.909	96.805	0.909	95.868	0.909	95.165		8.357	91.768	8.357	95.385	8.357	97.05	8.357	92.319
	0.91	98.286	0.91	96.761	0.91	95.857	0.91	95.13		8.35	91.586	8.35	95.309	8.35	97.064	8.35	92.227
	0.911	98.247	0.911	96.727	0.911	95.847	0.911	95.096		8.343	91.391	8.343	95.225	8.343	97.075	8.343	92.126
	0.912	98.21	0.912	96.699	0.912	95.836	0.912	95.069		8.337	91.188	8.337	95.136	8.337	97.086	8.337	92.022
	0.913	98.175	0.913	96.675	0.913	95.825	0.913	95.039		8.33	90.98	8.33	95.045	8.33	97.096	8.33	91.915
	0.914	98.143	0.914	96.655	0.914	95.814	0.914	95.016		8.323	90.767	8.323	94.951	8.323	97.106	8.323	91.805
	0.915	98.113	0.915	96.636	0.915	95.802	0.915	94.998		8.317	90.546	8.317	94.851	8.317	97.111	8.317	91.689
	0.916	98.085	0.916	96.61	0.916	95.79	0.916	94.979		8.31	90.315	8.31	94.743	8.31	97.11	8.31	91.563
	0.917	98.056	0.917	96.581	0.917	95.778	0.917	94.95		8.303	90.071	8.303	94.625	8.303	97.102	8.303	91.426
	0.918	98.026	0.918	96.55	0.918	95.765	0.918	94.923		8.297	89.817	8.297	94.499	8.297	97.09	8.297	91.281
	0.919	97.984	0.919	96.518	0.919	95.753	0.919	94.88		8.29	89.558	8.29	94.368	8.29	97.074	8.29	91.131
	0.92	97.943	0.92	96.484	0.92	95.74	0.92	94.833		8.283	89.298	8.283	94.236	8.283	97.058	8.283	90.979
	0.921	97.909	0.921	96.454	0.921	95.726	0.921	94.792		8.277	89.038	8.277	94.104	8.277	97.042	8.277	90.827
	0.922	97.876	0.922	96.427	0.922	95.714	0.922	94.759		8.27	88.775	8.27	93.971	8.27	97.025	8.27	90.671
	0.923	97.845	0.923	96.403	0.923	95.701	0.923	94.728		8.264	88.506	8.264	93.831	8.264	97.003	8.264	90.508
	0.924	97.826	0.924	96.377	0.924	95.687	0.924	94.702		8.257	88.225	8.257	93.682	8.257	96.975	8.257	90.333
	0.925	97.81	0.925	96.35	0.925	95.674	0.925	94.681		8.25	87.932	8.25	93.52	8.25	96.938	8.25	90.144
	0.926	97.787	0.926	96.322	0.926	95.66	0.926	94.649		8.244	87.629	8.244	93.348	8.244	96.894	8.244	89.943
	0.927	97.763	0.927	96.286	0.927	95.647	0.927	94.614		8.237	87.322	8.237	93.169	8.237	96.844	8.237	89.736
	0.928	97.739	0.928	96.244	0.928	95.633	0.928	94.578		8.231	87.018	8.231	92.989	8.231	96.792	8.231	89.529
	0.929	97.7	0.929	96.187	0.929	95.619	0.929	94.529		8.224	86.721	8.224	92.811	8.224	96.739	8.224	89.324
	0.93	97.651	0.93	96.133	0.93	95.606	0.93	94.474		8.218	86.433	8.218	92.637	8.218	96.684	8.218	89.124
	0.931	97.627	0.931	96.099	0.931	95.593	0.931	94.444		8.211	86.153	8.211	92.466	8.211	96.626	8.211	88.928
	0.932	97.604	0.932	96.065	0.932	95.579	0.932	94.415		8.205	85.881	8.205	92.296	8.205	96.564	8.205	88.734
	0.933	97.585	0.933	96.034	0.933	95.565	0.933	94.386		8.198	85.62	8.198	92.13	8.198	96.5	8.198	88.546
	0.934	97.566	0.934	96.005	0.934	95.552	0.934	94.358		8.192	85.372	8.192	91.97	8.192	96.436	8.192	88.367
	0.935	97.549	0.935	95.974	0.935	95.538	0.935	94.331		8.185	85.145	8.185	91.823	8.185	96.375	8.185	88.202
	0.936	97.532	0.936	95.945	0.936	95.524	0.936	94.305		8.179	84.946	8.179	91.693	8.179	96.323	8.179	88.059
	0.937	97.514	0.937	95.918	0.937	95.51	0.937	94.283		8.172	84.776	8.172	91.583	8.172	96.28	8.172	87.939
	0.938	97.495	0.938	95.891	0.938	95.496	0.938	94.262		8.166	84.636	8.166	91.494	8.166	96.245	8.166	87.843
	0.939	97.476	0.939	95.866	0.939	95.48	0.939	94.242		8.16	84.522	8.16	91.423	8.16	96.216	8.16	87.766
	0.94	97.456	0.94	95.838	0.94	95.465	0.94	94.222		8.153	84.426	8.153	91.364	8.153	96.19	8.153	87.703
	0.941	97.434	0.941	95.81	0.941	95.449	0.941	94.203		8.147	84.347	8.147	91.317	8.147	96.167	8.147	87.761
	0.942	97.413	0.942	95.783	0.942	95.433	0.942	94.184		8.14	84.28	8.14	91.278	8.14	96.147	8.14	87.723
	0.943	97.392	0.943	95.756	0.943	95.417	0.943	94.164		8.134	84.228	8.134	91.249	8.134	96.13	8.134	87.693
	0.944	97.368	0.944	95.725	0.944	95.403	0.944	94.144		8.128	84.188	8.128	91.231	8.128	96.118	8.128	87.673
	0.945	97.347	0.945	95.695	0.945	95.389	0.945	94.125		8.121	84.16	8.121	91.222	8.121	96.111	8.121	87.66
	0.946	97.322	0.946	95.661	0.946	95.376	0.946	94.105		8.115	84.138	8.115	91.217	8.115	96.105	8.115	87.651
	0.947	97.296	0.947	95.629	0.947	95.363	0.947	94.086		8.108	84.114	8.108	91.211	8.108	96.098	8.108	87.638
	0.948	97.269	0.948	95.596	0.948	95.351	0.948	94.064		8.102	84.083	8.102	91.198	8.102	96.086	8.102	87.616
	0.949	97.242	0.949	95.567	0.949	95.337	0.949	94.041		8.096	84.039	8.096	91.175	8.096	96.069	8.096	87.582
	0.95	97.214	0.95	95.537	0.95	95.324	0.95	94.02		8.09	83.983	8.09	91.142	8.09	96.048	8.09	87.538
	0.951	97.186	0.951	95.508	0.951	95.311	0.951	94		8.083	83.917	8.083	91.101	8.083	96.025	8.083	87.485
	0.952	97.157	0.952	95.481	0.952	95.297	0.952	93.977		8.077	83.844	8.077	91.055	8.077	96.004	8.077	87.428
	0.953	97.126	0.953	95.453	0.953	95.284	0.953	93.952		8.071	83.766	8.071	91.007	8.071	95.983	8.071	87.368
	0.954	97.097	0.954	95.426	0.954	95.27	0.954	93.926		8.064	83.68	8.064	90.955	8.064	95.963	8.064	87.304
	0.955	97.068	0.955	95.402	0.955	95.256	0.955	93.901		8.058	83.582	8.058	90.895	8.058	95.938	8.058	87.232
	0.956	97.042	0.956	95.381	0.956	95.241	0.956	93.878		8.052	83.465	8.052	90.822	8.052	95.907	8.052	87.147
	0.957	97.017	0.957	95.362	0.957	95.228	0.957	93.858		8.046	83.324	8.046	90.734	8.046	95.866	8.046	87.047
	0.958	96.992	0.958	95.346	0.958	95.215	0.958	93.84		8.039	83.158	8.039	90.627	8.039	95.816	8.039	86.928
	0.959	96.968	0.959	95.331	0.959	95.203	0.959	93.821		8.033	82.965	8.033	90.504	8.033	95.757	8.033	86.792
	0.96	96.941	0.96	95.311	0.96	95.194	0.96	93.798		8.027	82.745	8.027	90.363	8.027	95.691	8.027	86.638
	0.961	96.913	0.961	95.295	0.961	95.186	0.961	93.775		8.021	82.497	8.021	90.206	8.021	95.615	8.021	86.465
	0.962	96.882	0.962	95.281	0.962	95.18	0.962	93.75		8.014	82.216	8.014	90.028	8.014	95.527	8.014	86.269
	0.963	96.854	0.963	95.272	0.963	95.174	0.963	93.723		8.008	81.897	8.008	89.826	8.008	95.424	8.008	86.047
	0.964	96.823	0.964	95.26	0.964	95.169	0.964	93.694		8.002	81.538	8.002	89.597	8.002	95.303	8.002	85.796
	0.965	96.795	0.965	95.251	0.965	95.162	0.965	93.668		7.996	81.141	7.996	89.341	7.996	95.164	7.996	85.517
	0.966	96.765	0.966	95.234	0.966	95.159	0.966	93.642		7.99	80.714	7.99	89.063	7.99	95.011	7.99	85.215
	0.967	96.737	0.967	95.218	0.967	95.155	0.967	93.616		7.984	80.269	7.984	88.771	7.984	94.848	7.984	84.9
	0.968	96.706	0.968	95.196	0.968	95.151	0.968	93.591		7.978	79.822	7.978	88.475	7.978	94.681	7.978	84.583
	0.969	96.68	0.969	95.177	0.969	95.149	0.969	93.568		7.971	79.388	7.971	88.185	7.971	94.516	7.971	84.273
	0.97	96.654	0.97	95.163	0.97	95.144	0.97	93.548		7.965	78.98	7.965	87.909	7.965	94.356	7.965	83.981
	0.971	96.627	0.971	95.149	0.971	95.137	0.971	93.529		7.959	78.609	7.959	87.654	7.959	94.207	7.959	83.713
	0.972	96.597	0.972	95.128	0.972	95.137	0.972	93.504		7.953	78.29	7.953	87.428	7.953	94.073	7.953	83.477
	0.973	96.569	0.973	95.111	0.973	95.136	0.973	93.479		7.947	78.035	7.947	87.24	7.947	93.958	7.947	83.283
	0.974	96.534	0.974	95.088	0.974	95.137	0.974	93.454		7.941	77.859	7.941	87.1	7.941	93.871	7.941	83.141
	0.975	96.504	0.975	95.063	0.975	95.139	0.975	93.429		7.935	77.763	7.935	87.018	7.935	93.819	7.935	83.063
	0.976	96.478	0.976	95.041	0.976	95.138	0.976	93.403		7.929	77.736	7.929	87.004	7.929	93.806	7.929	83.058
	0.977	96.452	0.977	95.022	0.977	95.132	0.977	93.383		7.923	77.766	7.923	87.062	7.923	93.836	7.923	83.131
	0.978	96.427	0.978	95.002	0.978	95.127	0.978	93.363		7.917	77.835	7.917	87.191	7.917	93.905	7.917	83.278
	0.979	96.403	0.979	94.985	0.979	95.121	0.979	93.345		7.911	77.938	7.911	87.386	7.911	94.008	7.911	83.494
	0.98	96.378	0.98	94.966	0.98	95.115	0.98	93.325		7.905	78.069	7.905	87.637	7.905	94.139	7.905	83.768
	0.981	96.353	0.981	94.949	0.981	95.112	0.981	93.307		7.899	78.222	7.899	87.937	7.899	94.292	7.899	84.09
	0.982	96.329	0.982	94.931	0.982	95.108	0.982	93.288		7.893	78.393	7.893	88.275	7.893	94.463	7.893	84.449
	0.983	96.308	0.983	94.916	0.983	95.103	0.983	93.271		7.887	78.577	7.887	88.643	7.887	94.668	7.887	84.836
	0.984	96.288	0.984	94.902	0.984	95.099	0.984	93.254		7.881	78.77	7.881	89.032	7.881	95.054	7.881	85.241
	0.985	96.273	0.985	94.893	0.985	95.094	0.985	93.24		7.875	78.967	7.875	89.431	7.875	95.443	7.875	85.651
	0.986	96.258	0.986	94.884	0.986	95.091	0.986	93.227		7.869	79.158	7.869	89.822	7.869	95.82	7.869	86.05
	0.987	96.244	0.987	94.874	0.987	95.089	0.987	93.214		7.863	79.334	7.863	90.189	7.863	96.168	7.863	86.42
	0.988	96.23	0.988	94.865	0.988	95.088	0.988	93.201		7.857	79.487	7.857	90.515	7.857	96.472	7.857	86.745
	0.989	96.215	0.989	94.856	0.989	95.087	0.989	93.187		7.851	79.611	7.851	90.785	7.851	96.72	7.851	87.009
	0.99	96.199	0.99	94.848	0.99	95.087	0.99	93.173		7.845	79.703	7.845	90.99	7.845	96.904	7.845	87.204
	0.991	96.184	0.991	94.839	0.991	95.086	0.991	93.159		7.839	79.764	7.839	91.124	7.839	97.021	7.839	87.323
	0.992	96.168	0.992	94.83	0.992	95.085	0.992	93.146		7.833	79.791	7.833	91.185	7.833	97.068	7.833	87.362
	0.993	96.151	0.993	94.824	0.993	95.086	0.993	93.137		7.827	79.784	7.827	91.168	7.827	97.042	7.827	87.316
	0.994	96.135	0.994	94.821	0.994	95.084	0.994	93.129		7.821	79.738	7.821	91.068	7.821	96.937	7.821	87.179
	0.995	96.118	0.995	94.818	0.995	95.083	0.995	93.122		7.815	79.65	7.815	90.88	7.815	96.746	7.815	86.947
	0.996	96.103	0.996	94.816	0.996	95.082	0.996	93.115		7.809	79.514	7.809	90.599	7.809	96.464	7.809	86.615
	0.997	96.089	0.997	94.814	0.997	95.082	0.997	93.11		7.803	79.328	7.803	90.223	7.803	96.086	7.803	86.182
	0.998	96.076	0.998	94.812	0.998	95.081	0.998	93.106		7.798	79.092	7.798	89.755	7.798	95.615	7.798	85.651
	0.999	96.064	0.999	94.812	0.999	95.08	0.999	93.104		7.792	78.806	7.792	89.198	7.792	95.051	7.792	85.028
	1	96.052	1	94.813	1	95.079	1	93.105		7.786	78.47	7.786	88.559	7.786	94.588	7.786	84.318
	1.001	96.04	1.001	94.815	1.001	95.076	1.001	93.106		7.78	77.985	7.78	87.841	7.78	94.155	7.78	83.527
	1.002	96.027	1.002	94.816	1.002	95.07	1.002	93.107		7.774	77.36	7.774	87.051	7.774	93.717	7.774	82.66
	1.003	96.013	1.003	94.816	1.003	95.065	1.003	93.107		7.768	76.422	7.768	86.19	7.768	93.227	7.768	81.722
	1.004	96	1.004	94.817	1.004	95.057	1.004	93.109		7.763	75.417	7.763	85.265	7.763	92.682	7.763	80.717
	1.005	95.987	1.005	94.818	1.005	95.048	1.005	93.11		7.757	74.353	7.757	84.28	7.757	92.084	7.757	79.653
	1.006	95.977	1.006	94.821	1.006	95.039	1.006	93.113		7.751	73.24	7.751	83.246	7.751	91.438	7.751	78.54
	1.007	95.969	1.007	94.823	1.007	95.031	1.007	93.117		7.745	72.086	7.745	82.17	7.745	90.746	7.745	77.386
	1.008	95.961	1.008	94.824	1.008	95.023	1.008	93.121		7.739	70.9	7.739	81.06	7.739	90.011	7.739	76.2
	1.009	95.954	1.009	94.826	1.009	95.015	1.009	93.125		7.734	69.687	7.734	79.921	7.734	89.237	7.734	74.987
	1.01	95.95	1.01	94.827	1.01	95.006	1.01	93.129		7.728	68.088	7.728	78.756	7.728	88.421	7.728	73.748
	1.011	95.948	1.011	94.829	1.011	94.997	1.011	93.135		7.722	66.535	7.722	77.565	7.722	87.563	7.722	72.484
	1.012	95.949	1.012	94.831	1.012	94.988	1.012	93.142		7.716	64.957	7.716	76.35	7.716	86.664	7.716	71.197
	1.013	95.95	1.013	94.833	1.013	94.98	1.013	93.15		7.711	63.36	7.711	75.115	7.711	85.728	7.711	69.892
	1.014	95.952	1.014	94.834	1.014	94.973	1.014	93.155		7.705	61.75	7.705	73.866	7.705	84.761	7.705	68.575
	1.015	95.955	1.015	94.835	1.015	94.965	1.015	93.161		7.699	60.139	7.699	72.615	7.699	83.774	7.699	67.259
	1.016	95.959	1.016	94.836	1.016	94.957	1.016	93.167		7.693	58.544	7.693	71.374	7.693	82.779	7.693	65.957
	1.017	95.963	1.017	94.836	1.017	94.95	1.017	93.172		7.688	56.978	7.688	70.156	7.688	81.788	7.688	64.682
	1.018	95.968	1.018	94.835	1.018	94.943	1.018	93.176		7.682	55.459	7.682	68.976	7.682	80.813	7.682	63.448
	1.019	95.974	1.019	94.836	1.019	94.936	1.019	93.182		7.676	54.001	7.676	67.842	7.676	79.866	7.676	62.265
	1.02	95.981	1.02	94.838	1.02	94.927	1.02	93.188		7.671	52.616	7.671	66.765	7.671	78.958	7.671	61.144
	1.021	95.991	1.021	94.84	1.021	94.919	1.021	93.195		7.665	51.315	7.665	65.752	7.665	78.099	7.665	60.093
	1.022	96.002	1.022	94.842	1.022	94.911	1.022	93.204		7.659	50.108	7.659	64.81	7.659	77.297	7.659	59.119
	1.023	96.013	1.023	94.843	1.023	94.904	1.023	93.214		7.654	49.002	7.654	63.946	7.654	76.561	7.654	58.227
	1.024	96.024	1.024	94.845	1.024	94.897	1.024	93.223		7.648	48.001	7.648	63.162	7.648	75.894	7.648	57.42
	1.025	96.035	1.025	94.847	1.025	94.89	1.025	93.232		7.642	47.104	7.642	62.46	7.642	75.297	7.642	56.697
	1.026	96.046	1.026	94.85	1.026	94.883	1.026	93.242		7.637	46.307	7.637	61.835	7.637	74.766	7.637	56.054
	1.027	96.057	1.027	94.852	1.027	94.877	1.027	93.252		7.631	45.602	7.631	61.281	7.631	74.296	7.631	55.484
	1.028	96.067	1.028	94.853	1.028	94.869	1.028	93.261		7.626	44.98	7.626	60.79	7.626	73.883	7.626	54.979
	1.029	96.078	1.029	94.854	1.029	94.861	1.029	93.268		7.62	44.432	7.62	60.355	7.62	73.52	7.62	54.532
	1.03	96.089	1.03	94.854	1.03	94.852	1.03	93.275		7.614	43.95	7.614	59.971	7.614	73.206	7.614	54.138
	1.031	96.1	1.031	94.855	1.031	94.842	1.031	93.285		7.609	43.532	7.609	59.636	7.609	72.94	7.609	53.797
	1.032	96.112	1.032	94.857	1.032	94.831	1.032	93.296		7.603	43.177	7.603	59.352	7.603	72.722	7.603	53.509
	1.033	96.125	1.033	94.858	1.033	94.821	1.033	93.307		7.598	42.887	7.598	59.118	7.598	72.553	7.598	53.276
	1.034	96.139	1.034	94.858	1.034	94.81	1.034	93.318		7.592	42.66	7.592	58.934	7.592	72.432	7.592	53.098
	1.035	96.152	1.035	94.859	1.035	94.798	1.035	93.329		7.587	42.493	7.587	58.798	7.587	72.355	7.587	52.971
	1.036	96.166	1.036	94.859	1.036	94.787	1.036	93.34		7.581	42.379	7.581	58.703	7.581	72.318	7.581	52.889
	1.037	96.181	1.037	94.861	1.037	94.776	1.037	93.352		7.575	42.312	7.575	58.644	7.575	72.316	7.575	52.846
	1.038	96.194	1.038	94.861	1.038	94.765	1.038	93.365		7.57	42.285	7.57	58.614	7.57	72.344	7.57	52.837
	1.039	96.207	1.039	94.863	1.039	94.755	1.039	93.379		7.564	42.293	7.564	58.613	7.564	72.399	7.564	52.857
	1.04	96.221	1.04	94.866	1.04	94.745	1.04	93.393		7.559	42.334	7.559	58.637	7.559	72.478	7.559	52.904
	1.041	96.235	1.041	94.868	1.041	94.734	1.041	93.407		7.553	42.406	7.553	58.687	7.553	72.578	7.553	52.976
	1.042	96.249	1.042	94.872	1.042	94.725	1.042	93.421		7.548	42.506	7.548	58.761	7.548	72.695	7.548	53.071
	1.043	96.263	1.043	94.874	1.043	94.715	1.043	93.435		7.542	42.628	7.542	58.853	7.542	72.825	7.542	53.183
	1.044	96.276	1.044	94.877	1.044	94.706	1.044	93.447		7.537	42.766	7.537	58.958	7.537	72.963	7.537	53.306
	1.045	96.289	1.045	94.881	1.045	94.698	1.045	93.461		7.531	42.909	7.531	59.068	7.531	73.103	7.531	53.432
	1.046	96.3	1.046	94.884	1.046	94.689	1.046	93.475		7.526	43.052	7.526	59.177	7.526	73.24	7.526	53.556
	1.047	96.312	1.047	94.888	1.047	94.681	1.047	93.49		7.52	43.188	7.52	59.278	7.52	73.371	7.52	53.671
	1.048	96.324	1.048	94.892	1.048	94.674	1.048	93.503		7.515	43.312	7.515	59.368	7.515	73.49	7.515	53.773
	1.049	96.334	1.049	94.897	1.049	94.667	1.049	93.515		7.51	43.416	7.51	59.441	7.51	73.589	7.51	53.855
	1.05	96.344	1.05	94.903	1.05	94.659	1.05	93.528		7.504	43.493	7.504	59.492	7.504	73.661	7.504	53.909
	1.051	96.353	1.051	94.909	1.051	94.651	1.051	93.541		7.499	43.532	7.499	59.511	7.499	73.696	7.499	53.925
	1.052	96.36	1.052	94.914	1.052	94.644	1.052	93.554		7.493	43.519	7.493	59.488	7.493	73.686	7.493	53.892
	1.053	96.366	1.053	94.918	1.053	94.637	1.053	93.566		7.488	43.441	7.488	59.413	7.488	73.627	7.488	53.802
	1.054	96.369	1.054	94.92	1.054	94.63	1.054	93.576		7.483	43.293	7.483	59.28	7.483	73.517	7.483	53.652
	1.055	96.371	1.055	94.921	1.055	94.622	1.055	93.584		7.477	43.075	7.477	59.09	7.477	73.361	7.477	53.445
	1.056	96.37	1.056	94.92	1.056	94.613	1.056	93.588		7.472	42.797	7.472	58.85	7.472	73.17	7.472	53.194
	1.057	96.369	1.057	94.917	1.057	94.603	1.057	93.592		7.466	42.476	7.466	58.574	7.466	72.957	7.466	52.916
	1.058	96.366	1.058	94.913	1.058	94.593	1.058	93.594		7.461	42.132	7.461	58.277	7.461	72.737	7.461	52.626
	1.059	96.362	1.059	94.909	1.059	94.581	1.059	93.597		7.456	41.781	7.456	57.972	7.456	72.516	7.456	52.337
	1.06	96.357	1.06	94.903	1.06	94.569	1.06	93.598		7.45	41.431	7.45	57.667	7.45	72.301	7.45	52.054
	1.061	96.352	1.061	94.896	1.061	94.555	1.061	93.599		7.445	41.086	7.445	57.364	7.445	72.091	7.445	51.777
	1.062	96.345	1.062	94.887	1.062	94.543	1.062	93.597		7.44	40.747	7.44	57.065	7.44	71.885	7.44	51.503
	1.063	96.337	1.063	94.879	1.063	94.53	1.063	93.594		7.434	40.413	7.434	56.77	7.434	71.683	7.434	51.232
	1.064	96.327	1.064	94.871	1.064	94.517	1.064	93.59		7.429	40.089	7.429	56.485	7.429	71.487	7.429	50.966
	1.065	96.315	1.065	94.861	1.065	94.505	1.065	93.586		7.424	39.78	7.424	56.214	7.424	71.301	7.424	50.711
	1.066	96.302	1.066	94.85	1.066	94.492	1.066	93.581		7.418	39.491	7.418	55.963	7.418	71.13	7.418	50.474
	1.067	96.286	1.067	94.84	1.067	94.48	1.067	93.575		7.413	39.229	7.413	55.736	7.413	70.981	7.413	50.261
	1.068	96.27	1.068	94.83	1.068	94.467	1.068	93.569		7.408	39	7.408	55.538	7.408	70.859	7.408	50.078
	1.069	96.252	1.069	94.821	1.069	94.456	1.069	93.561		7.402	38.81	7.402	55.374	7.402	70.772	7.402	49.932
	1.07	96.246	1.07	94.814	1.07	94.444	1.07	93.556		7.397	38.668	7.397	55.253	7.397	70.73	7.397	49.833
	1.071	96.245	1.071	94.81	1.071	94.433	1.071	93.554		7.392	38.588	7.392	55.185	7.392	70.744	7.392	49.794
	1.072	96.244	1.072	94.805	1.072	94.422	1.072	93.551		7.387	38.587	7.387	55.186	7.387	70.825	7.387	49.828
	1.073	96.243	1.073	94.805	1.073	94.413	1.073	93.55		7.381	38.684	7.381	55.272	7.381	70.985	7.381	49.953
	1.074	96.242	1.074	94.804	1.074	94.405	1.074	93.548		7.376	38.898	7.376	55.459	7.376	71.235	7.376	50.183
	1.075	96.241	1.075	94.804	1.075	94.397	1.075	93.546		7.371	39.246	7.371	55.762	7.371	71.585	7.371	50.532
	1.076	96.239	1.076	94.802	1.076	94.389	1.076	93.542		7.366	39.744	7.366	56.193	7.366	72.047	7.366	51.014
	1.077	96.241	1.077	94.802	1.077	94.383	1.077	93.539		7.36	40.409	7.36	56.771	7.36	72.635	7.36	51.647
	1.078	96.245	1.078	94.804	1.078	94.377	1.078	93.536		7.355	41.262	7.355	57.511	7.355	73.366	7.355	52.513
	1.079	96.25	1.079	94.81	1.079	94.371	1.079	93.535		7.35	42.318	7.35	58.43	7.35	74.253	7.35	53.575
	1.08	96.259	1.08	94.815	1.08	94.365	1.08	93.538		7.345	43.586	7.345	59.532	7.345	75.293	7.345	54.847
	1.081	96.266	1.081	94.823	1.081	94.36	1.081	93.541		7.34	45.051	7.34	60.8	7.34	76.466	7.34	56.311
	1.082	96.275	1.082	94.829	1.082	94.355	1.082	93.543		7.334	46.677	7.334	62.194	7.334	77.726	7.334	57.92
	1.083	96.284	1.083	94.835	1.083	94.349	1.083	93.546		7.329	48.41	7.329	63.659	7.329	79.019	7.329	59.61
	1.084	96.289	1.084	94.838	1.084	94.344	1.084	93.548		7.324	50.192	7.324	65.14	7.324	80.292	7.324	61.317
	1.085	96.294	1.085	94.838	1.085	94.338	1.085	93.551		7.319	51.98	7.319	66.6	7.319	81.511	7.319	62.995
	1.086	96.297	1.086	94.839	1.086	94.332	1.086	93.554		7.314	53.752	7.314	68.025	7.314	82.667	7.314	64.624
	1.087	96.298	1.087	94.84	1.087	94.326	1.087	93.557		7.308	55.509	7.308	69.421	7.308	83.763	7.308	66.209
	1.088	96.299	1.088	94.837	1.088	94.319	1.088	93.558		7.303	57.26	7.303	70.802	7.303	84.814	7.303	67.763
	1.089	96.3	1.089	94.834	1.089	94.312	1.089	93.557		7.298	59.018	7.298	72.183	7.298	85.829	7.298	69.3
	1.09	96.3	1.09	94.828	1.09	94.304	1.09	93.556		7.293	60.784	7.293	73.568	7.293	86.811	7.293	70.826
	1.091	96.301	1.091	94.823	1.091	94.297	1.091	93.555		7.288	62.548	7.288	74.947	7.288	87.756	7.288	72.332
	1.092	96.304	1.092	94.818	1.092	94.29	1.092	93.554		7.283	64.29	7.283	76.304	7.283	88.652	7.283	73.8
	1.093	96.308	1.093	94.811	1.093	94.283	1.093	93.552		7.278	65.983	7.278	77.618	7.278	89.492	7.278	75.211
	1.094	96.309	1.094	94.801	1.094	94.276	1.094	93.55		7.273	67.607	7.273	78.87	7.273	90.268	7.273	76.546
	1.095	96.312	1.095	94.792	1.095	94.27	1.095	93.549		7.268	69.145	7.268	80.048	7.268	90.978	7.268	77.797
	1.096	96.31	1.096	94.782	1.096	94.263	1.096	93.544		7.262	70.587	7.262	81.142	7.262	91.621	7.262	78.953
	1.097	96.31	1.097	94.774	1.097	94.257	1.097	93.537		7.257	71.926	7.257	82.147	7.257	92.194	7.257	80.011
	1.098	96.308	1.098	94.765	1.098	94.251	1.098	93.527		7.252	73.16	7.252	83.058	7.252	92.695	7.252	80.967
	1.099	96.306	1.099	94.758	1.099	94.244	1.099	93.516		7.247	74.291	7.247	83.876	7.247	93.125	7.247	81.825
	1.1	96.304	1.1	94.75	1.1	94.237	1.1	93.504		7.242	75.332	7.242	84.611	7.242	93.491	7.242	82.596
	1.101	96.302	1.101	94.743	1.101	94.231	1.101	93.488		7.237	76.31	7.237	85.283	7.237	93.807	7.237	83.305
	1.102	96.298	1.102	94.736	1.102	94.224	1.102	93.47		7.232	77.258	7.232	85.918	7.232	94.092	7.232	83.981
	1.103	96.297	1.103	94.729	1.103	94.217	1.103	93.452		7.227	78.212	7.227	86.546	7.227	94.364	7.227	84.654
	1.104	96.297	1.104	94.725	1.104	94.211	1.104	93.437		7.222	79.198	7.222	87.188	7.222	94.633	7.222	85.344
	1.105	96.295	1.105	94.723	1.105	94.206	1.105	93.421		7.217	80.227	7.217	87.851	7.217	94.904	7.217	86.055
	1.106	96.294	1.106	94.721	1.106	94.2	1.106	93.407		7.212	81.29	7.212	88.527	7.212	95.169	7.212	86.775
	1.107	96.294	1.107	94.72	1.107	94.195	1.107	93.391		7.207	82.366	7.207	89.2	7.207	95.419	7.207	87.482
	1.108	96.29	1.108	94.719	1.108	94.19	1.108	93.372		7.202	83.433	7.202	89.854	7.202	95.648	7.202	88.157
	1.109	96.285	1.109	94.716	1.109	94.185	1.109	93.352		7.197	84.478	7.197	90.483	7.197	95.856	7.197	88.794
	1.11	96.278	1.11	94.714	1.11	94.18	1.11	93.33		7.192	85.505	7.192	91.093	7.192	96.05	7.192	89.4
	1.111	96.272	1.111	94.715	1.111	94.175	1.111	93.31		7.187	86.523	7.187	91.695	7.187	96.238	7.187	89.988
	1.112	96.262	1.112	94.712	1.112	94.168	1.112	93.287		7.182	87.538	7.182	92.3	7.182	96.424	7.182	90.568
	1.113	96.253	1.113	94.71	1.113	94.161	1.113	93.265		7.177	88.546	7.177	92.905	7.177	96.605	7.177	91.139
	1.114	96.241	1.114	94.703	1.114	94.154	1.114	93.241		7.172	89.523	7.172	93.498	7.172	96.772	7.172	91.687
	1.115	96.23	1.115	94.696	1.115	94.147	1.115	93.219		7.167	90.434	7.167	94.055	7.167	96.914	7.167	92.19
	1.116	96.218	1.116	94.687	1.116	94.14	1.116	93.197		7.162	91.244	7.162	94.554	7.162	97.025	7.162	92.628
	1.117	96.205	1.117	94.678	1.117	94.133	1.117	93.176		7.157	91.932	7.157	94.98	7.157	97.109	7.157	92.995
	1.118	96.193	1.118	94.667	1.118	94.128	1.118	93.156		7.152	92.495	7.152	95.337	7.152	97.178	7.152	93.299
	1.119	96.181	1.119	94.658	1.119	94.124	1.119	93.138		7.147	92.945	7.147	95.635	7.147	97.244	7.147	93.554
	1.12	96.167	1.12	94.646	1.12	94.12	1.12	93.117		7.142	93.296	7.142	95.882	7.142	97.311	7.142	93.769
	1.121	96.153	1.121	94.631	1.121	94.116	1.121	93.095		7.137	93.55	7.137	96.082	7.137	97.379	7.137	93.946
	1.122	96.141	1.122	94.616	1.122	94.113	1.122	93.074		7.133	93.704	7.133	96.228	7.133	97.439	7.133	94.076
	1.123	96.13	1.123	94.6	1.123	94.11	1.123	93.051		7.128	93.749	7.128	96.313	7.128	97.486	7.128	94.153
	1.124	96.12	1.124	94.585	1.124	94.109	1.124	93.031		7.123	93.679	7.123	96.334	7.123	97.518	7.123	94.172
	1.125	96.109	1.125	94.565	1.125	94.107	1.125	93.009		7.118	93.494	7.118	96.291	7.118	97.539	7.118	94.136
	1.126	96.097	1.126	94.545	1.126	94.104	1.126	92.987		7.113	93.193	7.113	96.185	7.113	97.551	7.113	94.048
	1.127	96.085	1.127	94.526	1.127	94.101	1.127	92.967		7.108	92.769	7.108	96.012	7.108	97.553	7.108	93.904
	1.128	96.073	1.128	94.505	1.128	94.1	1.128	92.945		7.103	92.201	7.103	95.755	7.103	97.532	7.103	93.687
	1.129	96.061	1.129	94.484	1.129	94.101	1.129	92.923		7.098	91.458	7.098	95.387	7.098	97.467	7.098	93.367
	1.13	96.049	1.13	94.463	1.13	94.102	1.13	92.9		7.094	90.506	7.094	94.878	7.094	97.332	7.094	92.909
	1.131	96.037	1.131	94.442	1.131	94.104	1.131	92.879		7.089	89.324	7.089	94.204	7.089	97.104	7.089	92.286
	1.132	96.025	1.132	94.421	1.132	94.105	1.132	92.856		7.084	87.905	7.084	93.354	7.084	96.768	7.084	91.483
	1.133	96.014	1.133	94.402	1.133	94.106	1.133	92.835		7.079	86.256	7.079	92.328	7.079	96.317	7.079	90.494
	1.134	96.003	1.134	94.382	1.134	94.106	1.134	92.816		7.074	84.386	7.074	91.127	7.074	95.745	7.074	89.315
	1.135	95.991	1.135	94.364	1.135	94.105	1.135	92.796		7.069	82.299	7.069	89.75	7.069	95.042	7.069	87.935
	1.136	95.976	1.136	94.343	1.136	94.103	1.136	92.775		7.065	79.993	7.065	88.188	7.065	94.195	7.065	86.332
	1.137	95.96	1.137	94.322	1.137	94.101	1.137	92.754		7.06	77.473	7.06	86.434	7.06	93.191	7.06	84.49
	1.138	95.94	1.138	94.303	1.138	94.097	1.138	92.735		7.055	74.779	7.055	84.511	7.055	92.038	7.055	82.423
	1.139	95.92	1.139	94.285	1.139	94.092	1.139	92.716		7.05	72.012	7.05	82.492	7.05	90.779	7.05	80.209
	1.14	95.901	1.14	94.267	1.14	94.086	1.14	92.699		7.045	69.325	7.045	80.498	7.045	89.499	7.045	77.989
	1.141	95.88	1.141	94.248	1.141	94.078	1.141	92.684		7.041	66.89	7.041	78.673	7.041	88.301	7.041	75.933
	1.142	95.858	1.142	94.231	1.142	94.07	1.142	92.669		7.036	64.836	7.036	77.126	7.036	87.271	7.036	74.183
	1.143	95.837	1.143	94.217	1.143	94.063	1.143	92.656		7.031	63.225	7.031	75.908	7.031	86.452	7.031	72.809
	1.144	95.816	1.144	94.201	1.144	94.053	1.144	92.643		7.026	62.049	7.026	75.012	7.026	85.844	7.026	71.814
	1.145	95.796	1.145	94.184	1.145	94.044	1.145	92.63		7.022	61.264	7.022	74.399	7.022	85.421	7.022	71.158
	1.146	95.778	1.146	94.17	1.146	94.035	1.146	92.619		7.017	60.81	7.017	74.021	7.017	85.148	7.017	70.787
	1.147	95.76	1.147	94.156	1.147	94.025	1.147	92.61		7.012	60.619	7.012	73.822	7.012	84.988	7.012	70.639
	1.148	95.744	1.148	94.144	1.148	94.015	1.148	92.603		7.007	60.604	7.007	73.742	7.007	84.895	7.007	70.637
	1.149	95.726	1.149	94.133	1.149	94.004	1.149	92.597		7.003	60.653	7.003	73.699	7.003	84.81	7.003	70.678
	1.15	95.707	1.15	94.122	1.15	93.995	1.15	92.592
	1.151	95.69	1.151	94.112	1.151	93.985	1.151	92.586
	1.152	95.674	1.152	94.102	1.152	93.977	1.152	92.582
	1.153	95.662	1.153	94.097	1.153	93.97	1.153	92.58
	1.154	95.651	1.154	94.093	1.154	93.963	1.154	92.58
	1.155	95.644	1.155	94.089	1.155	93.958	1.155	92.58
	1.156	95.638	1.156	94.086	1.156	93.955	1.156	92.582
	1.157	95.63	1.157	94.082	1.157	93.952	1.157	92.584
	1.158	95.622	1.158	94.079	1.158	93.948	1.158	92.584
	1.159	95.617	1.159	94.078	1.159	93.944	1.159	92.588
	1.16	95.614	1.16	94.079	1.16	93.94	1.16	92.594
	1.161	95.611	1.161	94.079	1.161	93.939	1.161	92.601
	1.162	95.607	1.162	94.08	1.162	93.936	1.162	92.606
	1.163	95.602	1.163	94.08	1.163	93.933	1.163	92.611
	1.164	95.597	1.164	94.08	1.164	93.929	1.164	92.616
	1.165	95.593	1.165	94.082	1.165	93.924	1.165	92.624
	1.166	95.588	1.166	94.082	1.166	93.919	1.166	92.631
	1.167	95.585	1.167	94.083	1.167	93.913	1.167	92.639
	1.168	95.582	1.168	94.084	1.168	93.907	1.168	92.647
	1.169	95.579	1.169	94.085	1.169	93.902	1.169	92.656
	1.17	95.576	1.17	94.084	1.17	93.895	1.17	92.663
	1.171	95.574	1.171	94.082	1.171	93.89	1.171	92.669
	1.172	95.569	1.172	94.078	1.172	93.884	1.172	92.676
	1.173	95.563	1.173	94.074	1.173	93.877	1.173	92.68
	1.174	95.558	1.174	94.071	1.174	93.871	1.174	92.684
	1.175	95.554	1.175	94.068	1.175	93.864	1.175	92.69
	1.176	95.553	1.176	94.065	1.176	93.857	1.176	92.695
	1.177	95.55	1.177	94.062	1.177	93.849	1.177	92.7
	1.178	95.55	1.178	94.06	1.178	93.841	1.178	92.705
	1.179	95.551	1.179	94.06	1.179	93.835	1.179	92.713
	1.18	95.554	1.18	94.06	1.18	93.828	1.18	92.723
	1.181	95.558	1.181	94.062	1.181	93.824	1.181	92.734
	1.182	95.562	1.182	94.063	1.182	93.818	1.182	92.742
	1.183	95.568	1.183	94.066	1.183	93.813	1.183	92.752
	1.184	95.573	1.184	94.069	1.184	93.808	1.184	92.763
	1.185	95.579	1.185	94.075	1.185	93.804	1.185	92.778
	1.186	95.586	1.186	94.082	1.186	93.799	1.186	92.794
	1.187	95.593	1.187	94.091	1.187	93.795	1.187	92.811
	1.188	95.601	1.188	94.1	1.188	93.79	1.188	92.829
	1.189	95.612	1.189	94.113	1.189	93.785	1.189	92.848
	1.19	95.624	1.19	94.125	1.19	93.78	1.19	92.867
	1.191	95.637	1.191	94.138	1.191	93.775	1.191	92.888
	1.192	95.651	1.192	94.153	1.192	93.77	1.192	92.909
	1.193	95.663	1.193	94.167	1.193	93.765	1.193	92.93
	1.194	95.676	1.194	94.181	1.194	93.761	1.194	92.952
	1.195	95.689	1.195	94.198	1.195	93.756	1.195	92.975
	1.196	95.701	1.196	94.214	1.196	93.752	1.196	92.996
	1.197	95.715	1.197	94.231	1.197	93.747	1.197	93.017
	1.198	95.727	1.198	94.248	1.198	93.742	1.198	93.036
	1.199	95.74	1.199	94.265	1.199	93.737	1.199	93.057
	1.2	95.753	1.2	94.28	1.2	93.732	1.2	93.078
	1.201	95.764	1.201	94.294	1.201	93.726	1.201	93.097
	1.202	95.775	1.202	94.307	1.202	93.72	1.202	93.113
	1.203	95.786	1.203	94.318	1.203	93.714	1.203	93.126
	1.204	95.796	1.204	94.329	1.204	93.708	1.204	93.137
	1.205	95.807	1.205	94.338	1.205	93.702	1.205	93.147
	1.206	95.816	1.206	94.347	1.206	93.697	1.206	93.158
	1.207	95.825	1.207	94.357	1.207	93.694	1.207	93.169
	1.208	95.834	1.208	94.365	1.208	93.693	1.208	93.18
	1.209	95.842	1.209	94.373	1.209	93.693	1.209	93.188
	1.21	95.848	1.21	94.379	1.21	93.693	1.21	93.195
	1.211	95.853	1.211	94.385	1.211	93.693	1.211	93.2
	1.212	95.856	1.212	94.39	1.212	93.694	1.212	93.203
	1.213	95.859	1.213	94.396	1.213	93.694	1.213	93.208
	1.214	95.861	1.214	94.399	1.214	93.694	1.214	93.212
	1.215	95.863	1.215	94.404	1.215	93.696	1.215	93.216
	1.216	95.864	1.216	94.408	1.216	93.697	1.216	93.22
	1.217	95.864	1.217	94.414	1.217	93.7	1.217	93.221
	1.218	95.864	1.218	94.419	1.218	93.704	1.218	93.221
	1.219	95.863	1.219	94.423	1.219	93.709	1.219	93.221
	1.22	95.862	1.22	94.427	1.22	93.714	1.22	93.22
	1.221	95.858	1.221	94.432	1.221	93.719	1.221	93.22
	1.222	95.853	1.222	94.435	1.222	93.723	1.222	93.219
	1.223	95.847	1.223	94.438	1.223	93.726	1.223	93.217
	1.224	95.838	1.224	94.439	1.224	93.727	1.224	93.212
	1.225	95.83	1.225	94.439	1.225	93.726	1.225	93.207
	1.226	95.821	1.226	94.439	1.226	93.725	1.226	93.202
	1.227	95.813	1.227	94.439	1.227	93.723	1.227	93.197
	1.228	95.804	1.228	94.437	1.228	93.72	1.228	93.191
	1.229	95.795	1.229	94.434	1.229	93.717	1.229	93.185
	1.23	95.785	1.23	94.43	1.23	93.714	1.23	93.177
	1.231	95.774	1.231	94.426	1.231	93.712	1.231	93.168
	1.232	95.762	1.232	94.42	1.232	93.707	1.232	93.159
	1.233	95.751	1.233	94.413	1.233	93.702	1.233	93.15
	1.234	95.739	1.234	94.406	1.234	93.697	1.234	93.141
	1.235	95.728	1.235	94.4	1.235	93.691	1.235	93.132
	1.236	95.716	1.236	94.393	1.236	93.685	1.236	93.122
	1.237	95.703	1.237	94.386	1.237	93.679	1.237	93.112
	1.238	95.69	1.238	94.377	1.238	93.672	1.238	93.1
	1.239	95.678	1.239	94.369	1.239	93.666	1.239	93.088
	1.24	95.667	1.24	94.36	1.24	93.661	1.24	93.076
	1.241	95.658	1.241	94.351	1.241	93.657	1.241	93.065
	1.242	95.648	1.242	94.342	1.242	93.654	1.242	93.053
	1.243	95.639	1.243	94.333	1.243	93.65	1.243	93.04
	1.244	95.63	1.244	94.324	1.244	93.647	1.244	93.028
	1.245	95.621	1.245	94.317	1.245	93.644	1.245	93.015
	1.246	95.61	1.246	94.31	1.246	93.641	1.246	93
	1.247	95.6	1.247	94.302	1.247	93.638	1.247	92.985
	1.248	95.59	1.248	94.294	1.248	93.633	1.248	92.969
	1.249	95.579	1.249	94.287	1.249	93.63	1.249	92.952
	1.25	95.568	1.25	94.28	1.25	93.627	1.25	92.936
	1.251	95.557	1.251	94.271	1.251	93.623	1.251	92.919
	1.252	95.547	1.252	94.263	1.252	93.62	1.252	92.905
	1.253	95.537	1.253	94.255	1.253	93.618	1.253	92.891
	1.254	95.527	1.254	94.248	1.254	93.617	1.254	92.876
	1.255	95.517	1.255	94.242	1.255	93.616	1.255	92.862
	1.256	95.508	1.256	94.236	1.256	93.617	1.256	92.847
	1.257	95.498	1.257	94.23	1.257	93.616	1.257	92.832
	1.258	95.487	1.258	94.225	1.258	93.613	1.258	92.817
	1.259	95.476	1.259	94.22	1.259	93.611	1.259	92.802
	1.26	95.465	1.26	94.215	1.26	93.609	1.26	92.788
	1.261	95.456	1.261	94.21	1.261	93.607	1.261	92.774
	1.262	95.447	1.262	94.204	1.262	93.607	1.262	92.762
	1.263	95.44	1.263	94.2	1.263	93.607	1.263	92.752
	1.264	95.436	1.264	94.195	1.264	93.606	1.264	92.742
	1.265	95.432	1.265	94.19	1.265	93.607	1.265	92.735
	1.266	95.429	1.266	94.186	1.266	93.608	1.266	92.728
	1.267	95.428	1.267	94.182	1.267	93.609	1.267	92.723
	1.268	95.426	1.268	94.179	1.268	93.61	1.268	92.718
	1.269	95.425	1.269	94.176	1.269	93.61	1.269	92.713
	1.27	95.425	1.27	94.174	1.27	93.609	1.27	92.71
	1.271	95.428	1.271	94.172	1.271	93.607	1.271	92.709
	1.272	95.43	1.272	94.172	1.272	93.605	1.272	92.709
	1.273	95.434	1.273	94.173	1.273	93.601	1.273	92.711
	1.274	95.436	1.274	94.174	1.274	93.598	1.274	92.713
	1.275	95.439	1.275	94.174	1.275	93.594	1.275	92.715
	1.276	95.443	1.276	94.175	1.276	93.591	1.276	92.718
	1.277	95.447	1.277	94.176	1.277	93.588	1.277	92.722
	1.278	95.449	1.278	94.178	1.278	93.583	1.278	92.725
	1.279	95.452	1.279	94.18	1.279	93.578	1.279	92.729
	1.28	95.454	1.28	94.182	1.28	93.573	1.28	92.733
	1.281	95.455	1.281	94.184	1.281	93.568	1.281	92.735
	1.282	95.455	1.282	94.185	1.282	93.563	1.282	92.737
	1.283	95.455	1.283	94.185	1.283	93.557	1.283	92.739
	1.284	95.454	1.284	94.184	1.284	93.551	1.284	92.74
	1.285	95.454	1.285	94.184	1.285	93.544	1.285	92.743
	1.286	95.453	1.286	94.183	1.286	93.539	1.286	92.744
	1.287	95.451	1.287	94.181	1.287	93.533	1.287	92.746
	1.288	95.451	1.288	94.178	1.288	93.526	1.288	92.745
	1.289	95.452	1.289	94.175	1.289	93.52	1.289	92.745
	1.29	95.452	1.29	94.171	1.29	93.515	1.29	92.744
	1.291	95.454	1.291	94.167	1.291	93.51	1.291	92.744
	1.292	95.456	1.292	94.167	1.292	93.506	1.292	92.743
	1.293	95.458	1.293	94.166	1.293	93.502	1.293	92.743
	1.294	95.458	1.294	94.166	1.294	93.499	1.294	92.742
	1.295	95.459	1.295	94.165	1.295	93.497	1.295	92.742
	1.296	95.461	1.296	94.166	1.296	93.496	1.296	92.743
	1.297	95.463	1.297	94.168	1.297	93.494	1.297	92.744
	1.298	95.465	1.298	94.171	1.298	93.492	1.298	92.747
	1.299	95.469	1.299	94.176	1.299	93.49	1.299	92.75
	1.3	95.472	1.3	94.184	1.3	93.488	1.3	92.755
	1.301	95.477	1.301	94.192	1.301	93.484	1.301	92.759
	1.302	95.481	1.302	94.2	1.302	93.481	1.302	92.762
	1.303	95.484	1.303	94.208	1.303	93.479	1.303	92.766
	1.304	95.485	1.304	94.216	1.304	93.477	1.304	92.769
	1.305	95.486	1.305	94.224	1.305	93.476	1.305	92.771
	1.306	95.486	1.306	94.232	1.306	93.474	1.306	92.775
	1.307	95.486	1.307	94.239	1.307	93.472	1.307	92.779
	1.308	95.487	1.308	94.246	1.308	93.468	1.308	92.783
	1.309	95.487	1.309	94.251	1.309	93.465	1.309	92.788
	1.31	95.486	1.31	94.255	1.31	93.462	1.31	92.792
	1.311	95.482	1.311	94.256	1.311	93.458	1.311	92.794
	1.312	95.479	1.312	94.257	1.312	93.453	1.312	92.794
	1.313	95.474	1.313	94.257	1.313	93.449	1.313	92.793
	1.314	95.468	1.314	94.254	1.314	93.443	1.314	92.789
	1.315	95.46	1.315	94.249	1.315	93.437	1.315	92.783
	1.316	95.451	1.316	94.241	1.316	93.432	1.316	92.775
	1.317	95.44	1.317	94.23	1.317	93.428	1.317	92.764
	1.318	95.427	1.318	94.217	1.318	93.426	1.318	92.75
	1.319	95.414	1.319	94.203	1.319	93.423	1.319	92.735
	1.32	95.4	1.32	94.187	1.32	93.419	1.32	92.717
	1.321	95.387	1.321	94.171	1.321	93.416	1.321	92.699
	1.322	95.371	1.322	94.153	1.322	93.414	1.322	92.679
	1.323	95.355	1.323	94.133	1.323	93.41	1.323	92.658
	1.324	95.337	1.324	94.114	1.324	93.406	1.324	92.636
	1.325	95.318	1.325	94.093	1.325	93.402	1.325	92.613
	1.326	95.299	1.326	94.071	1.326	93.396	1.326	92.587
	1.327	95.279	1.327	94.046	1.327	93.39	1.327	92.56
	1.328	95.26	1.328	94.022	1.328	93.383	1.328	92.532
	1.329	95.239	1.329	93.995	1.329	93.377	1.329	92.502
	1.33	95.218	1.33	93.967	1.33	93.369	1.33	92.471
	1.331	95.198	1.331	93.937	1.331	93.364	1.331	92.439
	1.332	95.177	1.332	93.905	1.332	93.356	1.332	92.409
	1.333	95.157	1.333	93.873	1.333	93.349	1.333	92.379
	1.334	95.138	1.334	93.84	1.334	93.343	1.334	92.349
	1.335	95.119	1.335	93.806	1.335	93.336	1.335	92.318
	1.336	95.101	1.336	93.771	1.336	93.33	1.336	92.287
	1.337	95.082	1.337	93.735	1.337	93.323	1.337	92.255
	1.338	95.063	1.338	93.697	1.338	93.314	1.338	92.223
	1.339	95.045	1.339	93.658	1.339	93.306	1.339	92.191
	1.34	95.029	1.34	93.62	1.34	93.3	1.34	92.159
	1.341	95.014	1.341	93.58	1.341	93.294	1.341	92.126
	1.342	94.999	1.342	93.539	1.342	93.288	1.342	92.094
	1.343	94.984	1.343	93.499	1.343	93.282	1.343	92.061
	1.344	94.972	1.344	93.458	1.344	93.277	1.344	92.029
	1.345	94.961	1.345	93.418	1.345	93.273	1.345	91.996
	1.346	94.951	1.346	93.378	1.346	93.269	1.346	91.965
	1.347	94.941	1.347	93.337	1.347	93.263	1.347	91.934
	1.348	94.933	1.348	93.295	1.348	93.257	1.348	91.904
	1.349	94.924	1.349	93.256	1.349	93.252	1.349	91.874
	1.35	94.915	1.35	93.216	1.35	93.246	1.35	91.844
	1.351	94.906	1.351	93.178	1.351	93.239	1.351	91.813
	1.352	94.898	1.352	93.14	1.352	93.232	1.352	91.782
	1.353	94.889	1.353	93.102	1.353	93.226	1.353	91.752
	1.354	94.881	1.354	93.064	1.354	93.22	1.354	91.725
	1.355	94.874	1.355	93.026	1.355	93.214	1.355	91.699
	1.356	94.865	1.356	92.988	1.356	93.208	1.356	91.673
	1.357	94.857	1.357	92.949	1.357	93.2	1.357	91.647
	1.358	94.849	1.358	92.911	1.358	93.19	1.358	91.623
	1.359	94.839	1.359	92.873	1.359	93.18	1.359	91.597
	1.36	94.831	1.36	92.836	1.36	93.17	1.36	91.575
	1.361	94.822	1.361	92.801	1.361	93.159	1.361	91.553
	1.362	94.815	1.362	92.766	1.362	93.146	1.362	91.535
	1.363	94.807	1.363	92.733	1.363	93.134	1.363	91.516
	1.364	94.799	1.364	92.701	1.364	93.122	1.364	91.498
	1.365	94.789	1.365	92.67	1.365	93.11	1.365	91.48
	1.366	94.778	1.366	92.638	1.366	93.098	1.366	91.462
	1.367	94.767	1.367	92.608	1.367	93.085	1.367	91.445
	1.368	94.757	1.368	92.578	1.368	93.072	1.368	91.43
	1.369	94.747	1.369	92.551	1.369	93.057	1.369	91.418
	1.37	94.738	1.37	92.526	1.37	93.042	1.37	91.406
	1.371	94.73	1.371	92.502	1.371	93.027	1.371	91.395
	1.372	94.721	1.372	92.481	1.372	93.013	1.372	91.383
	1.373	94.712	1.373	92.459	1.373	92.998	1.373	91.373
	1.374	94.704	1.374	92.44	1.374	92.986	1.374	91.362
	1.375	94.698	1.375	92.422	1.375	92.975	1.375	91.353
	1.376	94.693	1.376	92.406	1.376	92.965	1.376	91.346
	1.377	94.686	1.377	92.39	1.377	92.955	1.377	91.338
	1.378	94.68	1.378	92.375	1.378	92.947	1.378	91.332
	1.379	94.673	1.379	92.363	1.379	92.94	1.379	91.326
	1.38	94.666	1.38	92.351	1.38	92.934	1.38	91.319
	1.381	94.66	1.381	92.34	1.381	92.927	1.381	91.315
	1.382	94.656	1.382	92.331	1.382	92.919	1.382	91.312
	1.383	94.653	1.383	92.325	1.383	92.912	1.383	91.311
	1.384	94.65	1.384	92.32	1.384	92.906	1.384	91.31
	1.385	94.646	1.385	92.315	1.385	92.901	1.385	91.309
	1.386	94.641	1.386	92.309	1.386	92.897	1.386	91.307
	1.387	94.635	1.387	92.304	1.387	92.894	1.387	91.305
	1.388	94.63	1.388	92.3	1.388	92.892	1.388	91.305
	1.389	94.626	1.389	92.298	1.389	92.891	1.389	91.306
	1.39	94.623	1.39	92.299	1.39	92.891	1.39	91.308
	1.391	94.618	1.391	92.3	1.391	92.89	1.391	91.31
	1.392	94.611	1.392	92.301	1.392	92.888	1.392	91.312
	1.393	94.603	1.393	92.302	1.393	92.886	1.393	91.313
	1.394	94.595	1.394	92.304	1.394	92.883	1.394	91.315
	1.395	94.586	1.395	92.304	1.395	92.881	1.395	91.313
	1.396	94.575	1.396	92.304	1.396	92.879	1.396	91.314
	1.397	94.566	1.397	92.304	1.397	92.877	1.397	91.316
	1.398	94.556	1.398	92.306	1.398	92.876	1.398	91.318
	1.399	94.543	1.399	92.305	1.399	92.876	1.399	91.319
	1.4	94.53	1.4	92.305	1.4	92.878	1.4	91.32
	1.401	94.517	1.401	92.302	1.401	92.88	1.401	91.321
	1.402	94.504	1.402	92.3	1.402	92.882	1.402	91.324
	1.403	94.49	1.403	92.299	1.403	92.884	1.403	91.326
	1.404	94.477	1.404	92.297	1.404	92.884	1.404	91.329
	1.405	94.464	1.405	92.295	1.405	92.882	1.405	91.332
	1.406	94.449	1.406	92.292	1.406	92.879	1.406	91.335
	1.407	94.433	1.407	92.288	1.407	92.874	1.407	91.339
	1.408	94.417	1.408	92.285	1.408	92.87	1.408	91.344
	1.409	94.4	1.409	92.282	1.409	92.867	1.409	91.349
	1.41	94.384	1.41	92.28	1.41	92.865	1.41	91.356
	1.411	94.368	1.411	92.279	1.411	92.862	1.411	91.364
	1.412	94.353	1.412	92.279	1.412	92.855	1.412	91.374
	1.413	94.336	1.413	92.279	1.413	92.848	1.413	91.383
	1.414	94.32	1.414	92.28	1.414	92.84	1.414	91.393
	1.415	94.303	1.415	92.282	1.415	92.834	1.415	91.401
	1.416	94.288	1.416	92.286	1.416	92.827	1.416	91.411
	1.417	94.276	1.417	92.292	1.417	92.82	1.417	91.422
	1.418	94.265	1.418	92.3	1.418	92.811	1.418	91.432
	1.419	94.255	1.419	92.31	1.419	92.802	1.419	91.444
	1.42	94.244	1.42	92.321	1.42	92.793	1.42	91.457
	1.421	94.235	1.421	92.334	1.421	92.785	1.421	91.472
	1.422	94.227	1.422	92.349	1.422	92.779	1.422	91.486
	1.423	94.221	1.423	92.364	1.423	92.773	1.423	91.502
	1.424	94.217	1.424	92.381	1.424	92.768	1.424	91.519
	1.425	94.216	1.425	92.399	1.425	92.762	1.425	91.537
	1.426	94.215	1.426	92.416	1.426	92.756	1.426	91.553
	1.427	94.215	1.427	92.434	1.427	92.75	1.427	91.568
	1.428	94.215	1.428	92.451	1.428	92.746	1.428	91.584
	1.429	94.215	1.429	92.467	1.429	92.746	1.429	91.6
	1.43	94.218	1.43	92.485	1.43	92.746	1.43	91.616
	1.431	94.221	1.431	92.501	1.431	92.746	1.431	91.631
	1.432	94.225	1.432	92.516	1.432	92.744	1.432	91.647
	1.433	94.228	1.433	92.53	1.433	92.742	1.433	91.664
	1.434	94.229	1.434	92.544	1.434	92.741	1.434	91.678
	1.435	94.231	1.435	92.557	1.435	92.741	1.435	91.693
	1.436	94.235	1.436	92.571	1.436	92.743	1.436	91.706
	1.437	94.24	1.437	92.584	1.437	92.744	1.437	91.721
	1.438	94.244	1.438	92.597	1.438	92.745	1.438	91.734
	1.439	94.247	1.439	92.611	1.439	92.745	1.439	91.747
	1.44	94.248	1.44	92.624	1.44	92.746	1.44	91.758
	1.441	94.247	1.441	92.637	1.441	92.747	1.441	91.768
	1.442	94.246	1.442	92.65	1.442	92.748	1.442	91.776
	1.443	94.246	1.443	92.664	1.443	92.749	1.443	91.787
	1.444	94.247	1.444	92.678	1.444	92.749	1.444	91.798
	1.445	94.249	1.445	92.693	1.445	92.749	1.445	91.808
	1.446	94.252	1.446	92.709	1.446	92.749	1.446	91.818
	1.447	94.256	1.447	92.727	1.447	92.75	1.447	91.83
	1.448	94.259	1.448	92.744	1.448	92.75	1.448	91.843
	1.449	94.263	1.449	92.762	1.449	92.751	1.449	91.855
	1.45	94.268	1.45	92.779	1.45	92.751	1.45	91.866
	1.451	94.273	1.451	92.794	1.451	92.749	1.451	91.877
	1.452	94.278	1.452	92.809	1.452	92.747	1.452	91.889
	1.453	94.283	1.453	92.825	1.453	92.742	1.453	91.901
	1.454	94.287	1.454	92.84	1.454	92.737	1.454	91.913
	1.455	94.293	1.455	92.855	1.455	92.732	1.455	91.925
	1.456	94.301	1.456	92.869	1.456	92.727	1.456	91.936
	1.457	94.307	1.457	92.883	1.457	92.722	1.457	91.946
	1.458	94.31	1.458	92.896	1.458	92.717	1.458	91.955
	1.459	94.313	1.459	92.907	1.459	92.713	1.459	91.961
	1.46	94.315	1.46	92.919	1.46	92.707	1.46	91.967
	1.461	94.313	1.461	92.927	1.461	92.701	1.461	91.97
	1.462	94.31	1.462	92.935	1.462	92.693	1.462	91.971
	1.463	94.306	1.463	92.941	1.463	92.685	1.463	91.973
	1.464	94.3	1.464	92.944	1.464	92.676	1.464	91.971
	1.465	94.292	1.465	92.946	1.465	92.669	1.465	91.968
	1.466	94.282	1.466	92.948	1.466	92.66	1.466	91.965
	1.467	94.27	1.467	92.948	1.467	92.652	1.467	91.96
	1.468	94.259	1.468	92.949	1.468	92.645	1.468	91.954
	1.469	94.246	1.469	92.948	1.469	92.636	1.469	91.948
	1.47	94.233	1.47	92.946	1.47	92.628	1.47	91.942
	1.471	94.22	1.471	92.943	1.471	92.621	1.471	91.936
	1.472	94.204	1.472	92.938	1.472	92.612	1.472	91.929
	1.473	94.189	1.473	92.931	1.473	92.603	1.473	91.919
	1.474	94.175	1.474	92.923	1.474	92.594	1.474	91.911
	1.475	94.166	1.475	92.916	1.475	92.584	1.475	91.904
	1.476	94.157	1.476	92.908	1.476	92.572	1.476	91.897
	1.477	94.147	1.477	92.898	1.477	92.562	1.477	91.891
	1.478	94.142	1.478	92.892	1.478	92.552	1.478	91.886
	1.479	94.136	1.479	92.884	1.479	92.544	1.479	91.882
	1.48	94.131	1.48	92.878	1.48	92.535	1.48	91.878
	1.481	94.126	1.481	92.871	1.481	92.525	1.481	91.874
	1.482	94.121	1.482	92.864	1.482	92.515	1.482	91.868
	1.483	94.119	1.483	92.857	1.483	92.506	1.483	91.863
	1.484	94.119	1.484	92.852	1.484	92.495	1.484	91.858
	1.485	94.118	1.485	92.845	1.485	92.484	1.485	91.853
	1.486	94.117	1.486	92.838	1.486	92.473	1.486	91.847
	1.487	94.116	1.487	92.828	1.487	92.463	1.487	91.837
	1.488	94.116	1.488	92.818	1.488	92.451	1.488	91.826
	1.489	94.116	1.489	92.807	1.489	92.439	1.489	91.813
	1.49	94.117	1.49	92.797	1.49	92.427	1.49	91.802
	1.491	94.116	1.491	92.785	1.491	92.415	1.491	91.789
	1.492	94.113	1.492	92.772	1.492	92.404	1.492	91.775
	1.493	94.111	1.493	92.759	1.493	92.393	1.493	91.761
	1.494	94.109	1.494	92.746	1.494	92.383	1.494	91.748
	1.495	94.104	1.495	92.729	1.495	92.371	1.495	91.733
	1.496	94.1	1.496	92.713	1.496	92.358	1.496	91.72
	1.497	94.097	1.497	92.695	1.497	92.345	1.497	91.705
	1.498	94.095	1.498	92.677	1.498	92.333	1.498	91.691
	1.499	94.093	1.499	92.66	1.499	92.322	1.499	91.679
	1.5	94.091	1.5	92.64	1.5	92.311	1.5	91.665
	1.501	94.088	1.501	92.62	1.501	92.301	1.501	91.65
	1.502	94.083	1.502	92.601	1.502	92.292	1.502	91.636
	1.503	94.079	1.503	92.583	1.503	92.282	1.503	91.622
	1.504	94.074	1.504	92.568	1.504	92.272	1.504	91.611
	1.505	94.069	1.505	92.553	1.505	92.263	1.505	91.598
	1.506	94.065	1.506	92.539	1.506	92.255	1.506	91.589
	1.507	94.059	1.507	92.526	1.507	92.247	1.507	91.58
	1.508	94.055	1.508	92.515	1.508	92.238	1.508	91.573
	1.509	94.051	1.509	92.505	1.509	92.23	1.509	91.567
	1.51	94.046	1.51	92.497	1.51	92.223	1.51	91.561
	1.511	94.037	1.511	92.49	1.511	92.216	1.511	91.553
	1.512	94.03	1.512	92.485	1.512	92.212	1.512	91.547
	1.513	94.023	1.513	92.481	1.513	92.21	1.513	91.54
	1.514	94.016	1.514	92.479	1.514	92.209	1.514	91.536
	1.515	94.007	1.515	92.48	1.515	92.208	1.515	91.534
	1.516	93.999	1.516	92.481	1.516	92.206	1.516	91.534
	1.517	93.991	1.517	92.487	1.517	92.205	1.517	91.537
	1.518	93.985	1.518	92.494	1.518	92.203	1.518	91.542
	1.519	93.981	1.519	92.502	1.519	92.203	1.519	91.55
	1.52	93.977	1.52	92.51	1.52	92.205	1.52	91.559
	1.521	93.973	1.521	92.518	1.521	92.208	1.521	91.568
	1.522	93.97	1.522	92.528	1.522	92.211	1.522	91.579
	1.523	93.966	1.523	92.538	1.523	92.214	1.523	91.591
	1.524	93.964	1.524	92.55	1.524	92.22	1.524	91.604
	1.525	93.96	1.525	92.562	1.525	92.226	1.525	91.618
	1.526	93.955	1.526	92.574	1.526	92.231	1.526	91.632
	1.527	93.953	1.527	92.586	1.527	92.237	1.527	91.649
	1.528	93.952	1.528	92.602	1.528	92.242	1.528	91.666
	1.529	93.953	1.529	92.617	1.529	92.245	1.529	91.683
	1.53	93.954	1.53	92.632	1.53	92.247	1.53	91.7
	1.531	93.954	1.531	92.648	1.531	92.248	1.531	91.715
	1.532	93.955	1.532	92.666	1.532	92.249	1.532	91.731
	1.533	93.957	1.533	92.685	1.533	92.25	1.533	91.747
	1.534	93.957	1.534	92.703	1.534	92.253	1.534	91.761
	1.535	93.956	1.535	92.72	1.535	92.255	1.535	91.774
	1.536	93.954	1.536	92.737	1.536	92.258	1.536	91.785
	1.537	93.951	1.537	92.752	1.537	92.259	1.537	91.796
	1.538	93.949	1.538	92.77	1.538	92.259	1.538	91.806
	1.539	93.946	1.539	92.787	1.539	92.258	1.539	91.816
	1.54	93.941	1.54	92.803	1.54	92.256	1.54	91.823
	1.541	93.933	1.541	92.818	1.541	92.254	1.541	91.827
	1.542	93.927	1.542	92.832	1.542	92.254	1.542	91.828
	1.543	93.92	1.543	92.845	1.543	92.254	1.543	91.829
	1.544	93.913	1.544	92.858	1.544	92.254	1.544	91.83
	1.545	93.906	1.545	92.868	1.545	92.254	1.545	91.83
	1.546	93.898	1.546	92.878	1.546	92.253	1.546	91.832
	1.547	93.885	1.547	92.887	1.547	92.253	1.547	91.832
	1.548	93.872	1.548	92.894	1.548	92.253	1.548	91.831
	1.549	93.858	1.549	92.896	1.549	92.254	1.549	91.827
	1.55	93.843	1.55	92.896	1.55	92.251	1.55	91.822
	1.551	93.827	1.551	92.894	1.551	92.247	1.551	91.818
	1.552	93.809	1.552	92.892	1.552	92.242	1.552	91.813
	1.553	93.79	1.553	92.89	1.553	92.237	1.553	91.807
	1.554	93.77	1.554	92.887	1.554	92.231	1.554	91.801
	1.555	93.748	1.555	92.881	1.555	92.225	1.555	91.794
	1.556	93.726	1.556	92.874	1.556	92.22	1.556	91.787
	1.557	93.704	1.557	92.867	1.557	92.214	1.557	91.78
	1.558	93.681	1.558	92.859	1.558	92.208	1.558	91.773
	1.559	93.658	1.559	92.85	1.559	92.199	1.559	91.765
	1.56	93.636	1.56	92.841	1.56	92.19	1.56	91.757
	1.561	93.613	1.561	92.831	1.561	92.181	1.561	91.745
	1.562	93.589	1.562	92.82	1.562	92.173	1.562	91.733
	1.563	93.569	1.563	92.808	1.563	92.168	1.563	91.721
	1.564	93.551	1.564	92.794	1.564	92.164	1.564	91.707
	1.565	93.532	1.565	92.78	1.565	92.162	1.565	91.692
	1.566	93.515	1.566	92.766	1.566	92.16	1.566	91.678
	1.567	93.495	1.567	92.75	1.567	92.16	1.567	91.662
	1.568	93.476	1.568	92.734	1.568	92.163	1.568	91.644
	1.569	93.457	1.569	92.716	1.569	92.166	1.569	91.628
	1.57	93.438	1.57	92.698	1.57	92.168	1.57	91.611
	1.571	93.42	1.571	92.68	1.571	92.172	1.571	91.594
	1.572	93.403	1.572	92.657	1.572	92.174	1.572	91.574
	1.573	93.386	1.573	92.633	1.573	92.174	1.573	91.554
	1.574	93.37	1.574	92.607	1.574	92.176	1.574	91.533
	1.575	93.356	1.575	92.58	1.575	92.178	1.575	91.512
	1.576	93.343	1.576	92.552	1.576	92.181	1.576	91.491
	1.577	93.328	1.577	92.523	1.577	92.184	1.577	91.471
	1.578	93.314	1.578	92.492	1.578	92.186	1.578	91.454
	1.579	93.299	1.579	92.461	1.579	92.188	1.579	91.433
	1.58	93.285	1.58	92.428	1.58	92.188	1.58	91.413
	1.581	93.27	1.581	92.396	1.581	92.188	1.581	91.394
	1.582	93.256	1.582	92.363	1.582	92.186	1.582	91.377
	1.583	93.243	1.583	92.33	1.583	92.185	1.583	91.36
	1.584	93.235	1.584	92.298	1.584	92.186	1.584	91.346
	1.585	93.228	1.585	92.268	1.585	92.185	1.585	91.333
	1.586	93.222	1.586	92.239	1.586	92.182	1.586	91.318
	1.587	93.215	1.587	92.209	1.587	92.179	1.587	91.304
	1.588	93.211	1.588	92.181	1.588	92.176	1.588	91.29
	1.589	93.208	1.589	92.156	1.589	92.174	1.589	91.278
	1.59	93.207	1.59	92.133	1.59	92.17	1.59	91.267
	1.591	93.208	1.591	92.115	1.591	92.169	1.591	91.258
	1.592	93.21	1.592	92.099	1.592	92.168	1.592	91.254
	1.593	93.215	1.593	92.085	1.593	92.168	1.593	91.249
	1.594	93.222	1.594	92.074	1.594	92.167	1.594	91.246
	1.595	93.232	1.595	92.064	1.595	92.166	1.595	91.241
	1.596	93.244	1.596	92.058	1.596	92.165	1.596	91.24
	1.597	93.256	1.597	92.053	1.597	92.162	1.597	91.239
	1.598	93.27	1.598	92.05	1.598	92.156	1.598	91.239
	1.599	93.284	1.599	92.049	1.599	92.153	1.599	91.237
	1.6	93.297	1.6	92.05	1.6	92.146	1.6	91.235
	1.601	93.31	1.601	92.053	1.601	92.14	1.601	91.235
	1.602	93.323	1.602	92.058	1.602	92.136	1.602	91.238
	1.603	93.338	1.603	92.066	1.603	92.131	1.603	91.245
	1.604	93.354	1.604	92.074	1.604	92.127	1.604	91.251
	1.605	93.37	1.605	92.083	1.605	92.124	1.605	91.258
	1.606	93.381	1.606	92.091	1.606	92.123	1.606	91.263
	1.607	93.39	1.607	92.097	1.607	92.123	1.607	91.268
	1.608	93.397	1.608	92.099	1.608	92.121	1.608	91.274
	1.609	93.403	1.609	92.101	1.609	92.118	1.609	91.279
	1.61	93.404	1.61	92.103	1.61	92.115	1.61	91.284
	1.611	93.405	1.611	92.102	1.611	92.112	1.611	91.286
	1.612	93.406	1.612	92.103	1.612	92.109	1.612	91.292
	1.613	93.405	1.613	92.102	1.613	92.107	1.613	91.296
	1.614	93.402	1.614	92.101	1.614	92.104	1.614	91.299
	1.615	93.397	1.615	92.099	1.615	92.101	1.615	91.302
	1.616	93.395	1.616	92.099	1.616	92.098	1.616	91.307
	1.617	93.395	1.617	92.099	1.617	92.095	1.617	91.313
	1.618	93.398	1.618	92.101	1.618	92.09	1.618	91.321
	1.619	93.401	1.619	92.104	1.619	92.081	1.619	91.327
	1.62	93.403	1.62	92.104	1.62	92.074	1.62	91.33
	1.621	93.404	1.621	92.104	1.621	92.065	1.621	91.332
	1.622	93.405	1.622	92.103	1.622	92.056	1.622	91.334
	1.623	93.412	1.623	92.106	1.623	92.046	1.623	91.338
	1.624	93.421	1.624	92.113	1.624	92.036	1.624	91.344
	1.625	93.43	1.625	92.121	1.625	92.027	1.625	91.351
	1.626	93.438	1.626	92.132	1.626	92.017	1.626	91.355
	1.627	93.449	1.627	92.145	1.627	92.006	1.627	91.358
	1.628	93.459	1.628	92.161	1.628	91.994	1.628	91.361
	1.629	93.465	1.629	92.177	1.629	91.979	1.629	91.361
	1.63	93.472	1.63	92.192	1.63	91.963	1.63	91.36
	1.631	93.478	1.631	92.207	1.631	91.947	1.631	91.358
	1.632	93.485	1.632	92.222	1.632	91.931	1.632	91.354
	1.633	93.491	1.633	92.238	1.633	91.915	1.633	91.351
	1.634	93.491	1.634	92.248	1.634	91.896	1.634	91.344
	1.635	93.49	1.635	92.256	1.635	91.877	1.635	91.335
	1.636	93.483	1.636	92.26	1.636	91.86	1.636	91.322
	1.637	93.477	1.637	92.266	1.637	91.84	1.637	91.311
	1.638	93.472	1.638	92.275	1.638	91.821	1.638	91.302
	1.639	93.467	1.639	92.286	1.639	91.802	1.639	91.295
	1.64	93.461	1.64	92.298	1.64	91.782	1.64	91.288
	1.641	93.451	1.641	92.305	1.641	91.761	1.641	91.277
	1.642	93.437	1.642	92.308	1.642	91.739	1.642	91.264
	1.643	93.424	1.643	92.308	1.643	91.714	1.643	91.25
	1.644	93.409	1.644	92.305	1.644	91.69	1.644	91.236
	1.645	93.394	1.645	92.3	1.645	91.664	1.645	91.222
	1.646	93.382	1.646	92.294	1.646	91.639	1.646	91.211
	1.647	93.367	1.647	92.287	1.647	91.614	1.647	91.198
	1.648	93.353	1.648	92.282	1.648	91.589	1.648	91.186
	1.649	93.339	1.649	92.276	1.649	91.562	1.649	91.175
	1.65	93.323	1.65	92.269	1.65	91.539	1.65	91.159
	1.651	93.306	1.651	92.266	1.651	91.516	1.651	91.143
	1.652	93.29	1.652	92.261	1.652	91.494	1.652	91.123
	1.653	93.275	1.653	92.257	1.653	91.47	1.653	91.107
	1.654	93.256	1.654	92.25	1.654	91.446	1.654	91.088
	1.655	93.235	1.655	92.237	1.655	91.419	1.655	91.067
	1.656	93.21	1.656	92.221	1.656	91.39	1.656	91.045
	1.657	93.182	1.657	92.202	1.657	91.361	1.657	91.02
	1.658	93.154	1.658	92.185	1.658	91.333	1.658	90.994
	1.659	93.126	1.659	92.166	1.659	91.303	1.659	90.966
	1.66	93.096	1.66	92.146	1.66	91.275	1.66	90.939
	1.661	93.066	1.661	92.123	1.661	91.245	1.661	90.912
	1.662	93.037	1.662	92.099	1.662	91.215	1.662	90.887
	1.663	93.005	1.663	92.072	1.663	91.183	1.663	90.862
	1.664	92.975	1.664	92.044	1.664	91.151	1.664	90.837
	1.665	92.945	1.665	92.015	1.665	91.119	1.665	90.815
	1.666	92.914	1.666	91.986	1.666	91.088	1.666	90.792
	1.667	92.885	1.667	91.954	1.667	91.053	1.667	90.775
	1.668	92.858	1.668	91.921	1.668	91.018	1.668	90.76
	1.669	92.828	1.669	91.886	1.669	90.983	1.669	90.744
	1.67	92.795	1.67	91.846	1.67	90.948	1.67	90.722
	1.671	92.767	1.671	91.809	1.671	90.912	1.671	90.701
	1.672	92.739	1.672	91.771	1.672	90.877	1.672	90.68
	1.673	92.712	1.673	91.731	1.673	90.845	1.673	90.659
	1.674	92.686	1.674	91.687	1.674	90.811	1.674	90.638
	1.675	92.662	1.675	91.642	1.675	90.776	1.675	90.618
	1.676	92.638	1.676	91.599	1.676	90.741	1.676	90.597
	1.677	92.614	1.677	91.557	1.677	90.706	1.677	90.576
	1.678	92.589	1.678	91.517	1.678	90.67	1.678	90.552
	1.679	92.566	1.679	91.476	1.679	90.637	1.679	90.526
	1.68	92.543	1.68	91.439	1.68	90.606	1.68	90.501
	1.681	92.519	1.681	91.402	1.681	90.575	1.681	90.474
	1.682	92.491	1.682	91.361	1.682	90.545	1.682	90.443
	1.683	92.463	1.683	91.317	1.683	90.516	1.683	90.412
	1.684	92.43	1.684	91.271	1.684	90.486	1.684	90.375
	1.685	92.395	1.685	91.224	1.685	90.457	1.685	90.338
	1.686	92.364	1.686	91.181	1.686	90.426	1.686	90.307
	1.687	92.337	1.687	91.142	1.687	90.393	1.687	90.278
	1.688	92.309	1.688	91.103	1.688	90.362	1.688	90.249
	1.689	92.281	1.689	91.066	1.689	90.33	1.689	90.218
	1.69	92.251	1.69	91.03	1.69	90.296	1.69	90.187
	1.691	92.22	1.691	91	1.691	90.264	1.691	90.157
	1.692	92.193	1.692	90.972	1.692	90.231	1.692	90.13
	1.693	92.166	1.693	90.944	1.693	90.199	1.693	90.108
	1.694	92.14	1.694	90.918	1.694	90.168	1.694	90.089
	1.695	92.117	1.695	90.895	1.695	90.138	1.695	90.073
	1.696	92.09	1.696	90.877	1.696	90.105	1.696	90.06
	1.697	92.059	1.697	90.856	1.697	90.073	1.697	90.045
	1.698	92.033	1.698	90.837	1.698	90.038	1.698	90.036
	1.699	92.005	1.699	90.822	1.699	90.001	1.699	90.03
	1.7	91.981	1.7	90.813	1.7	89.965	1.7	90.028
	1.701	91.962	1.701	90.809	1.701	89.931	1.701	90.029
	1.702	91.944	1.702	90.808	1.702	89.898	1.702	90.032
	1.703	91.925	1.703	90.807	1.703	89.867	1.703	90.036
	1.704	91.905	1.704	90.809	1.704	89.838	1.704	90.039
	1.705	91.887	1.705	90.813	1.705	89.812	1.705	90.045
	1.706	91.872	1.706	90.824	1.706	89.788	1.706	90.055
	1.707	91.857	1.707	90.834	1.707	89.767	1.707	90.066
	1.708	91.843	1.708	90.843	1.708	89.749	1.708	90.079
	1.709	91.829	1.709	90.855	1.709	89.731	1.709	90.094
	1.71	91.813	1.71	90.866	1.71	89.718	1.71	90.106
	1.711	91.797	1.711	90.878	1.711	89.704	1.711	90.117
	1.712	91.78	1.712	90.891	1.712	89.692	1.712	90.128
	1.713	91.76	1.713	90.901	1.713	89.679	1.713	90.134
	1.714	91.744	1.714	90.913	1.714	89.666	1.714	90.142
	1.715	91.724	1.715	90.924	1.715	89.655	1.715	90.149
	1.716	91.705	1.716	90.933	1.716	89.646	1.716	90.153
	1.717	91.684	1.717	90.939	1.717	89.638	1.717	90.159
	1.718	91.659	1.718	90.943	1.718	89.628	1.718	90.163
	1.719	91.633	1.719	90.945	1.719	89.616	1.719	90.169
	1.72	91.605	1.72	90.947	1.72	89.607	1.72	90.169
	1.721	91.578	1.721	90.946	1.721	89.601	1.721	90.174
	1.722	91.55	1.722	90.942	1.722	89.592	1.722	90.179
	1.723	91.522	1.723	90.938	1.723	89.586	1.723	90.184
	1.724	91.495	1.724	90.934	1.724	89.579	1.724	90.189
	1.725	91.466	1.725	90.932	1.725	89.572	1.725	90.193
	1.726	91.435	1.726	90.929	1.726	89.568	1.726	90.192
	1.727	91.409	1.727	90.928	1.727	89.562	1.727	90.194
	1.728	91.382	1.728	90.926	1.728	89.558	1.728	90.197
	1.729	91.356	1.729	90.923	1.729	89.557	1.729	90.197
	1.73	91.334	1.73	90.918	1.73	89.557	1.73	90.199
	1.731	91.31	1.731	90.912	1.731	89.56	1.731	90.198
	1.732	91.291	1.732	90.908	1.732	89.566	1.732	90.199
	1.733	91.274	1.733	90.908	1.733	89.574	1.733	90.198
	1.734	91.26	1.734	90.91	1.734	89.584	1.734	90.194
	1.735	91.249	1.735	90.916	1.735	89.595	1.735	90.192
	1.736	91.238	1.736	90.924	1.736	89.61	1.736	90.187
	1.737	91.23	1.737	90.932	1.737	89.627	1.737	90.184
	1.738	91.223	1.738	90.941	1.738	89.642	1.738	90.177
	1.739	91.219	1.739	90.951	1.739	89.661	1.739	90.171
	1.74	91.216	1.74	90.962	1.74	89.679	1.74	90.166
	1.741	91.22	1.741	90.976	1.741	89.703	1.741	90.164
	1.742	91.231	1.742	90.991	1.742	89.726	1.742	90.165
	1.743	91.244	1.743	91.005	1.743	89.747	1.743	90.167
	1.744	91.258	1.744	91.018	1.744	89.769	1.744	90.168
	1.745	91.276	1.745	91.032	1.745	89.789	1.745	90.171
	1.746	91.297	1.746	91.047	1.746	89.811	1.746	90.179
	1.747	91.319	1.747	91.067	1.747	89.84	1.747	90.191
	1.748	91.345	1.748	91.088	1.748	89.867	1.748	90.21
	1.749	91.373	1.749	91.107	1.749	89.896	1.749	90.226
	1.75	91.403	1.75	91.127	1.75	89.925	1.75	90.247
	1.751	91.433	1.751	91.142	1.751	89.953	1.751	90.27
	1.752	91.464	1.752	91.153	1.752	89.982	1.752	90.291
	1.753	91.495	1.753	91.161	1.753	90.012	1.753	90.314
	1.754	91.527	1.754	91.167	1.754	90.04	1.754	90.333
	1.755	91.559	1.755	91.171	1.755	90.07	1.755	90.354
	1.756	91.589	1.756	91.17	1.756	90.098	1.756	90.373
	1.757	91.621	1.757	91.165	1.757	90.124	1.757	90.392
	1.758	91.648	1.758	91.159	1.758	90.146	1.758	90.406
	1.759	91.675	1.759	91.152	1.759	90.169	1.759	90.418
	1.76	91.703	1.76	91.146	1.76	90.193	1.76	90.43
	1.761	91.733	1.761	91.137	1.761	90.217	1.761	90.44
	1.762	91.762	1.762	91.128	1.762	90.243	1.762	90.449
	1.763	91.791	1.763	91.118	1.763	90.267	1.763	90.452
	1.764	91.819	1.764	91.102	1.764	90.288	1.764	90.452
	1.765	91.848	1.765	91.085	1.765	90.31	1.765	90.448
	1.766	91.876	1.766	91.066	1.766	90.331	1.766	90.443
	1.767	91.9	1.767	91.047	1.767	90.352	1.767	90.436
	1.768	91.925	1.768	91.026	1.768	90.371	1.768	90.424
	1.769	91.95	1.769	91.006	1.769	90.39	1.769	90.413
	1.77	91.97	1.77	90.986	1.77	90.409	1.77	90.399
	1.771	91.991	1.771	90.966	1.771	90.426	1.771	90.388
	1.772	92.011	1.772	90.949	1.772	90.44	1.772	90.374
	1.773	92.028	1.773	90.932	1.773	90.451	1.773	90.356
	1.774	92.041	1.774	90.914	1.774	90.463	1.774	90.337
	1.775	92.057	1.775	90.895	1.775	90.474	1.775	90.315
	1.776	92.07	1.776	90.874	1.776	90.483	1.776	90.291
	1.777	92.08	1.777	90.852	1.777	90.492	1.777	90.265
	1.778	92.082	1.778	90.83	1.778	90.5	1.778	90.237
	1.779	92.089	1.779	90.807	1.779	90.507	1.779	90.208
	1.78	92.089	1.78	90.779	1.78	90.51	1.78	90.177
	1.781	92.09	1.781	90.752	1.781	90.511	1.781	90.147
	1.782	92.088	1.782	90.723	1.782	90.508	1.782	90.115
	1.783	92.085	1.783	90.694	1.783	90.503	1.783	90.085
	1.784	92.085	1.784	90.664	1.784	90.496	1.784	90.056
	1.785	92.081	1.785	90.638	1.785	90.493	1.785	90.033
	1.786	92.074	1.786	90.611	1.786	90.487	1.786	90.003
	1.787	92.073	1.787	90.587	1.787	90.478	1.787	89.976
	1.788	92.068	1.788	90.563	1.788	90.471	1.788	89.948
	1.789	92.066	1.789	90.538	1.789	90.465	1.789	89.922
	1.79	92.067	1.79	90.511	1.79	90.46	1.79	89.899
	1.791	92.065	1.791	90.486	1.791	90.46	1.791	89.875
	1.792	92.064	1.792	90.458	1.792	90.46	1.792	89.856
	1.793	92.062	1.793	90.434	1.793	90.459	1.793	89.842
	1.794	92.058	1.794	90.407	1.794	90.459	1.794	89.831
	1.795	92.057	1.795	90.382	1.795	90.457	1.795	89.823
	1.796	92.052	1.796	90.358	1.796	90.458	1.796	89.819
	1.797	92.045	1.797	90.337	1.797	90.459	1.797	89.815
	1.798	92.04	1.798	90.317	1.798	90.459	1.798	89.81
	1.799	92.034	1.799	90.302	1.799	90.462	1.799	89.805
	1.8	92.022	1.8	90.286	1.8	90.466	1.8	89.798
	1.801	92.007	1.801	90.269	1.801	90.469	1.801	89.791
	1.802	91.99	1.802	90.248	1.802	90.47	1.802	89.779
	1.803	91.973	1.803	90.226	1.803	90.47	1.803	89.773
	1.804	91.951	1.804	90.203	1.804	90.475	1.804	89.767
	1.805	91.929	1.805	90.176	1.805	90.475	1.805	89.761
	1.806	91.901	1.806	90.148	1.806	90.473	1.806	89.751
	1.807	91.873	1.807	90.124	1.807	90.468	1.807	89.744
	1.808	91.846	1.808	90.1	1.808	90.461	1.808	89.737
	1.809	91.816	1.809	90.075	1.809	90.449	1.809	89.73
	1.81	91.786	1.81	90.052	1.81	90.443	1.81	89.725
	1.811	91.759	1.811	90.03	1.811	90.435	1.811	89.718
	1.812	91.736	1.812	90.011	1.812	90.429	1.812	89.714
	1.813	91.709	1.813	89.99	1.813	90.422	1.813	89.707
	1.814	91.687	1.814	89.967	1.814	90.417	1.814	89.704
	1.815	91.66	1.815	89.944	1.815	90.413	1.815	89.7
	1.816	91.639	1.816	89.917	1.816	90.408	1.816	89.696
	1.817	91.624	1.817	89.89	1.817	90.399	1.817	89.696
	1.818	91.608	1.818	89.86	1.818	90.391	1.818	89.686
	1.819	91.591	1.819	89.828	1.819	90.386	1.819	89.675
	1.82	91.577	1.82	89.791	1.82	90.38	1.82	89.661
	1.821	91.565	1.821	89.757	1.821	90.37	1.821	89.648
	1.822	91.552	1.822	89.722	1.822	90.368	1.822	89.632
	1.823	91.54	1.823	89.693	1.823	90.363	1.823	89.617
	1.824	91.522	1.824	89.656	1.824	90.358	1.824	89.595
	1.825	91.504	1.825	89.619	1.825	90.355	1.825	89.568
	1.826	91.488	1.826	89.584	1.826	90.354	1.826	89.538
	1.827	91.472	1.827	89.54	1.827	90.352	1.827	89.507
	1.828	91.461	1.828	89.498	1.828	90.35	1.828	89.479
	1.829	91.444	1.829	89.45	1.829	90.345	1.829	89.447
	1.83	91.425	1.83	89.403	1.83	90.338	1.83	89.415
	1.831	91.407	1.831	89.353	1.831	90.33	1.831	89.379
	1.832	91.391	1.832	89.304	1.832	90.317	1.832	89.347
	1.833	91.374	1.833	89.256	1.833	90.307	1.833	89.316
	1.834	91.348	1.834	89.207	1.834	90.295	1.834	89.282
	1.835	91.324	1.835	89.159	1.835	90.284	1.835	89.253
	1.836	91.305	1.836	89.12	1.836	90.269	1.836	89.232
	1.837	91.288	1.837	89.088	1.837	90.254	1.837	89.212
	1.838	91.271	1.838	89.058	1.838	90.242	1.838	89.192
	1.839	91.257	1.839	89.029	1.839	90.223	1.839	89.176
	1.84	91.243	1.84	88.999	1.84	90.21	1.84	89.163
	1.841	91.238	1.841	88.978	1.841	90.204	1.841	89.158
	1.842	91.234	1.842	88.951	1.842	90.197	1.842	89.158
	1.843	91.227	1.843	88.926	1.843	90.189	1.843	89.158
	1.844	91.219	1.844	88.909	1.844	90.174	1.844	89.153
	1.845	91.207	1.845	88.893	1.845	90.159	1.845	89.143
	1.846	91.194	1.846	88.88	1.846	90.144	1.846	89.129
	1.847	91.186	1.847	88.869	1.847	90.13	1.847	89.116
	1.848	91.183	1.848	88.867	1.848	90.115	1.848	89.109
	1.849	91.182	1.849	88.865	1.849	90.101	1.849	89.099
	1.85	91.182	1.85	88.86	1.85	90.088	1.85	89.087
	1.851	91.198	1.851	88.864	1.851	90.076	1.851	89.086
	1.852	91.214	1.852	88.872	1.852	90.066	1.852	89.09
	1.853	91.235	1.853	88.882	1.853	90.061	1.853	89.095
	1.854	91.261	1.854	88.898	1.854	90.055	1.854	89.104
	1.855	91.295	1.855	88.917	1.855	90.047	1.855	89.116
	1.856	91.33	1.856	88.944	1.856	90.043	1.856	89.134
	1.857	91.367	1.857	88.969	1.857	90.036	1.857	89.149
	1.858	91.404	1.858	88.996	1.858	90.025	1.858	89.164
	1.859	91.442	1.859	89.035	1.859	90.016	1.859	89.18
	1.86	91.483	1.86	89.073	1.86	90.008	1.86	89.19
	1.861	91.528	1.861	89.112	1.861	90.004	1.861	89.208
	1.862	91.571	1.862	89.152	1.862	90.002	1.862	89.225
	1.863	91.613	1.863	89.19	1.863	90.007	1.863	89.244
	1.864	91.66	1.864	89.236	1.864	90.016	1.864	89.267
	1.865	91.704	1.865	89.278	1.865	90.029	1.865	89.288
	1.866	91.746	1.866	89.324	1.866	90.045	1.866	89.31
	1.867	91.788	1.867	89.379	1.867	90.063	1.867	89.336
	1.868	91.823	1.868	89.433	1.868	90.088	1.868	89.354
	1.869	91.864	1.869	89.492	1.869	90.117	1.869	89.374
	1.87	91.904	1.87	89.56	1.87	90.148	1.87	89.394
	1.871	91.948	1.871	89.631	1.871	90.188	1.871	89.416
	1.872	91.983	1.872	89.699	1.872	90.225	1.872	89.429
	1.873	92.022	1.873	89.765	1.873	90.263	1.873	89.436
	1.874	92.055	1.874	89.83	1.874	90.306	1.874	89.44
	1.875	92.086	1.875	89.891	1.875	90.35	1.875	89.44
	1.876	92.115	1.876	89.95	1.876	90.398	1.876	89.438
	1.877	92.146	1.877	90.008	1.877	90.45	1.877	89.446
	1.878	92.166	1.878	90.059	1.878	90.503	1.878	89.445
	1.879	92.189	1.879	90.111	1.879	90.561	1.879	89.443
	1.88	92.217	1.88	90.168	1.88	90.61	1.88	89.445
	1.881	92.234	1.881	90.219	1.881	90.661	1.881	89.445
	1.882	92.257	1.882	90.28	1.882	90.707	1.882	89.447
	1.883	92.277	1.883	90.334	1.883	90.756	1.883	89.442
	1.884	92.299	1.884	90.388	1.884	90.804	1.884	89.442
	1.885	92.318	1.885	90.441	1.885	90.851	1.885	89.441
	1.886	92.336	1.886	90.495	1.886	90.892	1.886	89.439
	1.887	92.352	1.887	90.542	1.887	90.935	1.887	89.438
	1.888	92.363	1.888	90.581	1.888	90.971	1.888	89.431
	1.889	92.372	1.889	90.615	1.889	91.012	1.889	89.431
	1.89	92.378	1.89	90.654	1.89	91.051	1.89	89.434
	1.891	92.395	1.891	90.697	1.891	91.088	1.891	89.441
	1.892	92.415	1.892	90.744	1.892	91.126	1.892	89.453
	1.893	92.438	1.893	90.793	1.893	91.161	1.893	89.471
	1.894	92.456	1.894	90.834	1.894	91.194	1.894	89.483
	1.895	92.479	1.895	90.882	1.895	91.225	1.895	89.501
	1.896	92.502	1.896	90.925	1.896	91.254	1.896	89.518
	1.897	92.529	1.897	90.968	1.897	91.291	1.897	89.534
	1.898	92.565	1.898	91.012	1.898	91.32	1.898	89.548
	1.899	92.598	1.899	91.046	1.899	91.356	1.899	89.559
	1.9	92.635	1.9	91.081	1.9	91.386	1.9	89.574
	1.901	92.674	1.901	91.114	1.901	91.418	1.901	89.581
	1.902	92.717	1.902	91.142	1.902	91.448	1.902	89.595
	1.903	92.752	1.903	91.165	1.903	91.476	1.903	89.601
	1.904	92.781	1.904	91.183	1.904	91.499	1.904	89.602
	1.905	92.811	1.905	91.2	1.905	91.525	1.905	89.604
	1.906	92.842	1.906	91.225	1.906	91.551	1.906	89.608
	1.907	92.868	1.907	91.24	1.907	91.577	1.907	89.613
	1.908	92.882	1.908	91.253	1.908	91.601	1.908	89.617
	1.909	92.897	1.909	91.26	1.909	91.627	1.909	89.627
	1.91	92.91	1.91	91.265	1.91	91.651	1.91	89.634
	1.911	92.925	1.911	91.28	1.911	91.677	1.911	89.648
	1.912	92.938	1.912	91.291	1.912	91.703	1.912	89.664
	1.913	92.95	1.913	91.306	1.913	91.726	1.913	89.686
	1.914	92.945	1.914	91.313	1.914	91.745	1.914	89.705
	1.915	92.939	1.915	91.326	1.915	91.763	1.915	89.725
	1.916	92.923	1.916	91.338	1.916	91.775	1.916	89.745
	1.917	92.897	1.917	91.353	1.917	91.784	1.917	89.764
	1.918	92.858	1.918	91.37	1.918	91.786	1.918	89.78
	1.919	92.809	1.919	91.387	1.919	91.786	1.919	89.789
	1.92	92.759	1.92	91.408	1.92	91.789	1.92	89.799
	1.921	92.708	1.921	91.421	1.921	91.794	1.921	89.804
	1.922	92.643	1.922	91.427	1.922	91.796	1.922	89.802
	1.923	92.576	1.923	91.431	1.923	91.795	1.923	89.79
	1.924	92.512	1.924	91.441	1.924	91.799	1.924	89.78
	1.925	92.452	1.925	91.454	1.925	91.804	1.925	89.766
	1.926	92.381	1.926	91.468	1.926	91.807	1.926	89.74
	1.927	92.308	1.927	91.479	1.927	91.809	1.927	89.715
	1.928	92.233	1.928	91.486	1.928	91.81	1.928	89.684
	1.929	92.163	1.929	91.489	1.929	91.812	1.929	89.651
	1.93	92.089	1.93	91.496	1.93	91.816	1.93	89.619
	1.931	92.02	1.931	91.501	1.931	91.821	1.931	89.595
	1.932	91.948	1.932	91.496	1.932	91.832	1.932	89.568
	1.933	91.879	1.933	91.497	1.933	91.847	1.933	89.549
	1.934	91.816	1.934	91.495	1.934	91.868	1.934	89.534
	1.935	91.756	1.935	91.488	1.935	91.897	1.935	89.523
	1.936	91.704	1.936	91.479	1.936	91.932	1.936	89.516
	1.937	91.656	1.937	91.472	1.937	91.966	1.937	89.521
	1.938	91.611	1.938	91.47	1.938	92	1.938	89.541
	1.939	91.581	1.939	91.471	1.939	92.033	1.939	89.577
	1.94	91.551	1.94	91.47	1.94	92.063	1.94	89.626
	1.941	91.52	1.941	91.47	1.941	92.087	1.941	89.678
	1.942	91.491	1.942	91.464	1.942	92.106	1.942	89.738
	1.943	91.461	1.943	91.451	1.943	92.12	1.943	89.799
	1.944	91.428	1.944	91.43	1.944	92.132	1.944	89.855
	1.945	91.399	1.945	91.414	1.945	92.14	1.945	89.92
	1.946	91.372	1.946	91.401	1.946	92.148	1.946	89.984
	1.947	91.347	1.947	91.387	1.947	92.148	1.947	90.048
	1.948	91.329	1.948	91.374	1.948	92.146	1.948	90.113
	1.949	91.31	1.949	91.361	1.949	92.144	1.949	90.176
	1.95	91.299	1.95	91.335	1.95	92.137	1.95	90.235
	1.951	91.288	1.951	91.307	1.951	92.129	1.951	90.295
	1.952	91.281	1.952	91.279	1.952	92.115	1.952	90.356
	1.953	91.274	1.953	91.254	1.953	92.099	1.953	90.419
	1.954	91.267	1.954	91.226	1.954	92.083	1.954	90.471
	1.955	91.262	1.955	91.199	1.955	92.062	1.955	90.508
	1.956	91.255	1.956	91.183	1.956	92.049	1.956	90.54
	1.957	91.256	1.957	91.175	1.957	92.04	1.957	90.571
	1.958	91.252	1.958	91.159	1.958	92.032	1.958	90.592
	1.959	91.248	1.959	91.138	1.959	92.024	1.959	90.606
	1.96	91.255	1.96	91.13	1.96	92.024	1.96	90.62
	1.961	91.27	1.961	91.123	1.961	92.026	1.961	90.634
	1.962	91.278	1.962	91.104	1.962	92.033	1.962	90.636
	1.963	91.282	1.963	91.079	1.963	92.039	1.963	90.633
	1.964	91.29	1.964	91.059	1.964	92.049	1.964	90.622
	1.965	91.296	1.965	91.041	1.965	92.057	1.965	90.602
	1.966	91.302	1.966	91.021	1.966	92.062	1.966	90.582
	1.967	91.301	1.967	91.008	1.967	92.067	1.967	90.559
	1.968	91.299	1.968	90.994	1.968	92.069	1.968	90.522
	1.969	91.3	1.969	90.981	1.969	92.07	1.969	90.487
	1.97	91.3	1.97	90.968	1.97	92.059	1.97	90.446
	1.971	91.301	1.971	90.953	1.971	92.037	1.971	90.405
	1.972	91.301	1.972	90.93	1.972	92.015	1.972	90.368
	1.973	91.298	1.973	90.89	1.973	91.987	1.973	90.324
	1.974	91.292	1.974	90.836	1.974	91.964	1.974	90.274
	1.975	91.306	1.975	90.792	1.975	91.937	1.975	90.23
	1.976	91.324	1.976	90.759	1.976	91.909	1.976	90.187
	1.977	91.328	1.977	90.712	1.977	91.875	1.977	90.144
	1.978	91.335	1.978	90.675	1.978	91.838	1.978	90.099
	1.979	91.339	1.979	90.642	1.979	91.797	1.979	90.047
	1.98	91.343	1.98	90.612	1.98	91.759	1.98	89.987
	1.981	91.342	1.981	90.572	1.981	91.722	1.981	89.929
	1.982	91.342	1.982	90.527	1.982	91.687	1.982	89.873
	1.983	91.336	1.983	90.478	1.983	91.652	1.983	89.817
	1.984	91.324	1.984	90.434	1.984	91.612	1.984	89.76
	1.985	91.321	1.985	90.399	1.985	91.574	1.985	89.718
	1.986	91.309	1.986	90.363	1.986	91.53	1.986	89.669
	1.987	91.306	1.987	90.327	1.987	91.495	1.987	89.63
	1.988	91.291	1.988	90.28	1.988	91.467	1.988	89.58
	1.989	91.274	1.989	90.239	1.989	91.439	1.989	89.525
	1.99	91.252	1.99	90.209	1.99	91.411	1.99	89.473
	1.991	91.228	1.991	90.182	1.991	91.375	1.991	89.417
	1.992	91.188	1.992	90.142	1.992	91.343	1.992	89.354
	1.993	91.15	1.993	90.112	1.993	91.312	1.993	89.29
	1.994	91.122	1.994	90.086	1.994	91.285	1.994	89.223
	1.995	91.093	1.995	90.051	1.995	91.257	1.995	89.166
	1.996	91.071	1.996	90.011	1.996	91.227	1.996	89.121
	1.997	91.05	1.997	89.973	1.997	91.194	1.997	89.095
	1.998	91.023	1.998	89.928	1.998	91.162	1.998	89.061
	1.999	91.001	1.999	89.881	1.999	91.131	1.999	89.034
	2	90.98	2	89.836	2	91.103	2	89.007
	2.001	90.964	2.001	89.793	2.001	91.079	2.001	88.992
	2.002	90.935	2.002	89.741	2.002	91.062	2.002	88.966
	2.003	90.907	2.003	89.69	2.003	91.052	2.003	88.935
	2.004	90.869	2.004	89.633	2.004	91.037	2.004	88.889
	2.005	90.833	2.005	89.581	2.005	91.026	2.005	88.851
	2.006	90.791	2.006	89.528	2.006	91.015	2.006	88.815
	2.007	90.748	2.007	89.469	2.007	91.006	2.007	88.775
	2.008	90.704	2.008	89.414	2.008	91	2.008	88.739
	2.009	90.662	2.009	89.361	2.009	90.996	2.009	88.707
	2.01	90.615	2.01	89.292	2.01	90.997	2.01	88.674
	2.011	90.565	2.011	89.219	2.011	90.995	2.011	88.646
	2.012	90.505	2.012	89.15	2.012	90.994	2.012	88.603
	2.013	90.452	2.013	89.093	2.013	90.991	2.013	88.563
	2.014	90.401	2.014	89.04	2.014	90.982	2.014	88.519
	2.015	90.356	2.015	89.005	2.015	90.971	2.015	88.487
	2.016	90.309	2.016	88.988	2.016	90.956	2.016	88.464
	2.017	90.268	2.017	88.984	2.017	90.946	2.017	88.449
	2.018	90.232	2.018	88.979	2.018	90.938	2.018	88.434
	2.019	90.204	2.019	88.969	2.019	90.919	2.019	88.42
	2.02	90.174	2.02	88.964	2.02	90.899	2.02	88.416
	2.021	90.139	2.021	88.951	2.021	90.884	2.021	88.414
	2.022	90.101	2.022	88.938	2.022	90.861	2.022	88.412
	2.023	90.066	2.023	88.923	2.023	90.843	2.023	88.412
	2.024	90.025	2.024	88.906	2.024	90.824	2.024	88.407
	2.025	89.98	2.025	88.883	2.025	90.798	2.025	88.4
	2.026	89.927	2.026	88.863	2.026	90.768	2.026	88.398
	2.027	89.866	2.027	88.844	2.027	90.726	2.027	88.401
	2.028	89.809	2.028	88.829	2.028	90.679	2.028	88.403
	2.029	89.76	2.029	88.825	2.029	90.634	2.029	88.419
	2.03	89.703	2.03	88.823	2.03	90.591	2.03	88.443
	2.031	89.645	2.031	88.823	2.031	90.555	2.031	88.467
	2.032	89.597	2.032	88.824	2.032	90.521	2.032	88.482
	2.033	89.548	2.033	88.811	2.033	90.494	2.033	88.489
	2.034	89.505	2.034	88.805	2.034	90.46	2.034	88.497
	2.035	89.463	2.035	88.796	2.035	90.423	2.035	88.499
	2.036	89.424	2.036	88.794	2.036	90.39	2.036	88.511
	2.037	89.4	2.037	88.792	2.037	90.357	2.037	88.53
	2.038	89.381	2.038	88.799	2.038	90.327	2.038	88.556
	2.039	89.368	2.039	88.813	2.039	90.302	2.039	88.587
	2.04	89.368	2.04	88.842	2.04	90.273	2.04	88.62
	2.041	89.381	2.041	88.869	2.041	90.24	2.041	88.666
	2.042	89.403	2.042	88.903	2.042	90.211	2.042	88.718
	2.043	89.432	2.043	88.934	2.043	90.184	2.043	88.768
	2.044	89.47	2.044	88.97	2.044	90.169	2.044	88.813
	2.045	89.514	2.045	89.018	2.045	90.158	2.045	88.861
	2.046	89.557	2.046	89.053	2.046	90.151	2.046	88.907
	2.047	89.614	2.047	89.087	2.047	90.138	2.047	88.951
	2.048	89.681	2.048	89.125	2.048	90.121	2.048	89.002
	2.049	89.735	2.049	89.151	2.049	90.101	2.049	89.05
	2.05	89.795	2.05	89.184	2.05	90.076	2.05	89.097
	2.051	89.853	2.051	89.207	2.051	90.051	2.051	89.14
	2.052	89.898	2.052	89.227	2.052	90.026	2.052	89.181
	2.053	89.94	2.053	89.257	2.053	89.998	2.053	89.206
	2.054	89.973	2.054	89.285	2.054	89.965	2.054	89.231
	2.055	90.004	2.055	89.309	2.055	89.921	2.055	89.254
	2.056	90.035	2.056	89.336	2.056	89.87	2.056	89.287
	2.057	90.059	2.057	89.352	2.057	89.817	2.057	89.325
	2.058	90.081	2.058	89.376	2.058	89.764	2.058	89.362
	2.059	90.107	2.059	89.406	2.059	89.706	2.059	89.398
	2.06	90.129	2.06	89.448	2.06	89.639	2.06	89.422
	2.061	90.146	2.061	89.493	2.061	89.58	2.061	89.457
	2.062	90.152	2.062	89.536	2.062	89.522	2.062	89.48
	2.063	90.154	2.063	89.581	2.063	89.469	2.063	89.491
	2.064	90.145	2.064	89.633	2.064	89.423	2.064	89.489
	2.065	90.13	2.065	89.689	2.065	89.374	2.065	89.482
	2.066	90.109	2.066	89.745	2.066	89.333	2.066	89.468
	2.067	90.073	2.067	89.802	2.067	89.287	2.067	89.442
	2.068	90.029	2.068	89.86	2.068	89.246	2.068	89.408
	2.069	89.993	2.069	89.911	2.069	89.217	2.069	89.376
	2.07	89.944	2.07	89.952	2.07	89.196	2.07	89.348
	2.071	89.893	2.071	89.994	2.071	89.175	2.071	89.313
	2.072	89.854	2.072	90.051	2.072	89.164	2.072	89.281
	2.073	89.82	2.073	90.111	2.073	89.158	2.073	89.239
	2.074	89.796	2.074	90.169	2.074	89.162	2.074	89.199
	2.075	89.771	2.075	90.222	2.075	89.165	2.075	89.153
	2.076	89.744	2.076	90.263	2.076	89.181	2.076	89.108
	2.077	89.731	2.077	90.302	2.077	89.208	2.077	89.086
	2.078	89.721	2.078	90.336	2.078	89.224	2.078	89.061
	2.079	89.716	2.079	90.362	2.079	89.237	2.079	89.042
	2.08	89.721	2.08	90.396	2.08	89.241	2.08	89.048
	2.081	89.714	2.081	90.403	2.081	89.242	2.081	89.051
	2.082	89.71	2.082	90.408	2.082	89.241	2.082	89.053
	2.083	89.713	2.083	90.425	2.083	89.232	2.083	89.072
	2.084	89.726	2.084	90.431	2.084	89.22	2.084	89.1
	2.085	89.749	2.085	90.44	2.085	89.192	2.085	89.139
	2.086	89.763	2.086	90.447	2.086	89.15	2.086	89.182
	2.087	89.787	2.087	90.457	2.087	89.103	2.087	89.235
	2.088	89.81	2.088	90.461	2.088	89.055	2.088	89.283
	2.089	89.822	2.089	90.444	2.089	89.007	2.089	89.33
	2.09	89.827	2.09	90.418	2.09	88.962	2.09	89.375
	2.091	89.819	2.091	90.386	2.091	88.915	2.091	89.408
	2.092	89.811	2.092	90.351	2.092	88.881	2.092	89.441
	2.093	89.798	2.093	90.315	2.093	88.847	2.093	89.47
	2.094	89.769	2.094	90.267	2.094	88.808	2.094	89.482
	2.095	89.74	2.095	90.226	2.095	88.772	2.095	89.505
	2.096	89.702	2.096	90.181	2.096	88.735	2.096	89.519
	2.097	89.657	2.097	90.127	2.097	88.693	2.097	89.519
	2.098	89.629	2.098	90.087	2.098	88.654	2.098	89.525
	2.099	89.599	2.099	90.037	2.099	88.624	2.099	89.53
	2.1	89.568	2.1	89.976	2.1	88.6	2.1	89.531
	2.101	89.529	2.101	89.925	2.101	88.594	2.101	89.533
	2.102	89.48	2.102	89.87	2.102	88.607	2.102	89.53
	2.103	89.442	2.103	89.816	2.103	88.623	2.103	89.521
	2.104	89.403	2.104	89.767	2.104	88.637	2.104	89.49
	2.105	89.37	2.105	89.721	2.105	88.661	2.105	89.466
	2.106	89.34	2.106	89.685	2.106	88.682	2.106	89.44
	2.107	89.317	2.107	89.639	2.107	88.702	2.107	89.413
	2.108	89.284	2.108	89.593	2.108	88.718	2.108	89.38
	2.109	89.25	2.109	89.548	2.109	88.722	2.109	89.345
	2.11	89.21	2.11	89.502	2.11	88.721	2.11	89.309
	2.111	89.16	2.111	89.455	2.111	88.717	2.111	89.273
	2.112	89.103	2.112	89.393	2.112	88.718	2.112	89.22
	2.113	89.064	2.113	89.347	2.113	88.72	2.113	89.181
	2.114	89.016	2.114	89.303	2.114	88.719	2.114	89.129
	2.115	88.963	2.115	89.252	2.115	88.718	2.115	89.076
	2.116	88.919	2.116	89.21	2.116	88.713	2.116	89.032
	2.117	88.875	2.117	89.164	2.117	88.714	2.117	88.988
	2.118	88.835	2.118	89.109	2.118	88.704	2.118	88.938
	2.119	88.798	2.119	89.053	2.119	88.692	2.119	88.891
	2.12	88.735	2.12	88.993	2.12	88.68	2.12	88.834
	2.121	88.667	2.121	88.916	2.121	88.686	2.121	88.791
	2.122	88.586	2.122	88.84	2.122	88.701	2.122	88.744
	2.123	88.501	2.123	88.763	2.123	88.726	2.123	88.684
	2.124	88.416	2.124	88.703	2.124	88.742	2.124	88.635
	2.125	88.334	2.125	88.651	2.125	88.751	2.125	88.591
	2.126	88.254	2.126	88.604	2.126	88.768	2.126	88.552
	2.127	88.174	2.127	88.55	2.127	88.789	2.127	88.511
	2.128	88.113	2.128	88.51	2.128	88.807	2.128	88.475
	2.129	88.044	2.129	88.469	2.129	88.816	2.129	88.433
	2.13	87.967	2.13	88.418	2.13	88.822	2.13	88.398
	2.131	87.902	2.131	88.372	2.131	88.835	2.131	88.383
	2.132	87.838	2.132	88.331	2.132	88.845	2.132	88.374
	2.133	87.756	2.133	88.285	2.133	88.856	2.133	88.354
	2.134	87.684	2.134	88.262	2.134	88.865	2.134	88.34
	2.135	87.617	2.135	88.248	2.135	88.878	2.135	88.332
	2.136	87.543	2.136	88.228	2.136	88.889	2.136	88.313
	2.137	87.492	2.137	88.218	2.137	88.904	2.137	88.298
	2.138	87.447	2.138	88.223	2.138	88.891	2.138	88.275
	2.139	87.413	2.139	88.231	2.139	88.867	2.139	88.255
	2.14	87.387	2.14	88.239	2.14	88.837	2.14	88.253
	2.141	87.366	2.141	88.236	2.141	88.815	2.141	88.245
	2.142	87.358	2.142	88.234	2.142	88.801	2.142	88.248
	2.143	87.36	2.143	88.234	2.143	88.782	2.143	88.251
	2.144	87.379	2.144	88.235	2.144	88.767	2.144	88.254
	2.145	87.401	2.145	88.226	2.145	88.754	2.145	88.266
	2.146	87.439	2.146	88.224	2.146	88.748	2.146	88.281
	2.147	87.466	2.147	88.229	2.147	88.751	2.147	88.283
	2.148	87.49	2.148	88.225	2.148	88.756	2.148	88.276
	2.149	87.516	2.149	88.229	2.149	88.758	2.149	88.276
	2.15	87.536	2.15	88.231	2.15	88.757	2.15	88.276
	2.151	87.538	2.151	88.217	2.151	88.753	2.151	88.261
	2.152	87.531	2.152	88.188	2.152	88.74	2.152	88.23
	2.153	87.538	2.153	88.167	2.153	88.73	2.153	88.21
	2.154	87.553	2.154	88.137	2.154	88.71	2.154	88.209
	2.155	87.574	2.155	88.113	2.155	88.713	2.155	88.219
	2.156	87.614	2.156	88.096	2.156	88.712	2.156	88.246
	2.157	87.646	2.157	88.077	2.157	88.716	2.157	88.268
	2.158	87.676	2.158	88.064	2.158	88.723	2.158	88.298
	2.159	87.714	2.159	88.055	2.159	88.716	2.159	88.322
	2.16	87.742	2.16	88.035	2.16	88.713	2.16	88.345
	2.161	87.762	2.161	88.019	2.161	88.7	2.161	88.381
	2.162	87.786	2.162	88.02	2.162	88.694	2.162	88.416
	2.163	87.818	2.163	88.035	2.163	88.696	2.163	88.461
	2.164	87.85	2.164	88.041	2.164	88.693	2.164	88.519
	2.165	87.882	2.165	88.056	2.165	88.693	2.165	88.582
	2.166	87.907	2.166	88.067	2.166	88.701	2.166	88.642
	2.167	87.953	2.167	88.072	2.167	88.717	2.167	88.711
	2.168	88.014	2.168	88.068	2.168	88.733	2.168	88.78
	2.169	88.08	2.169	88.059	2.169	88.751	2.169	88.862
	2.17	88.146	2.17	88.057	2.17	88.772	2.17	88.946
	2.171	88.2	2.171	88.049	2.171	88.799	2.171	89.023
	2.172	88.25	2.172	88.03	2.172	88.823	2.172	89.092
	2.173	88.281	2.173	88.003	2.173	88.85	2.173	89.153
	2.174	88.315	2.174	87.973	2.174	88.873	2.174	89.208
	2.175	88.352	2.175	87.946	2.175	88.899	2.175	89.271
	2.176	88.386	2.176	87.917	2.176	88.945	2.176	89.338
	2.177	88.43	2.177	87.901	2.177	88.998	2.177	89.423
	2.178	88.483	2.178	87.904	2.178	89.067	2.178	89.509
	2.179	88.53	2.179	87.904	2.179	89.128	2.179	89.593
	2.18	88.573	2.18	87.884	2.18	89.169	2.18	89.67
	2.181	88.638	2.181	87.862	2.181	89.211	2.181	89.739
	2.182	88.717	2.182	87.829	2.182	89.244	2.182	89.805
	2.183	88.803	2.183	87.795	2.183	89.275	2.183	89.872
	2.184	88.879	2.184	87.769	2.184	89.297	2.184	89.931
	2.185	88.968	2.185	87.755	2.185	89.307	2.185	90.004
	2.186	89.062	2.186	87.767	2.186	89.32	2.186	90.09
	2.187	89.15	2.187	87.777	2.187	89.319	2.187	90.168
	2.188	89.233	2.188	87.808	2.188	89.31	2.188	90.238
	2.189	89.333	2.189	87.847	2.189	89.285	2.189	90.313
	2.19	89.439	2.19	87.878	2.19	89.256	2.19	90.374
	2.191	89.539	2.191	87.909	2.191	89.221	2.191	90.437
	2.192	89.637	2.192	87.943	2.192	89.178	2.192	90.484
	2.193	89.74	2.193	87.983	2.193	89.124	2.193	90.534
	2.194	89.832	2.194	88.022	2.194	89.047	2.194	90.569
	2.195	89.913	2.195	88.047	2.195	88.951	2.195	90.59
	2.196	89.994	2.196	88.063	2.196	88.847	2.196	90.608
	2.197	90.074	2.197	88.088	2.197	88.756	2.197	90.619
	2.198	90.138	2.198	88.124	2.198	88.673	2.198	90.618
	2.199	90.174	2.199	88.161	2.199	88.593	2.199	90.595
	2.2	90.203	2.2	88.207	2.2	88.514	2.2	90.577
	2.201	90.234	2.201	88.253	2.201	88.433	2.201	90.546
	2.202	90.226	2.202	88.281	2.202	88.364	2.202	90.489
	2.203	90.202	2.203	88.293	2.203	88.291	2.203	90.417
	2.204	90.167	2.204	88.284	2.204	88.227	2.204	90.333
	2.205	90.129	2.205	88.268	2.205	88.167	2.205	90.254
	2.206	90.064	2.206	88.248	2.206	88.122	2.206	90.165
	2.207	89.983	2.207	88.23	2.207	88.082	2.207	90.078
	2.208	89.886	2.208	88.22	2.208	88.037	2.208	89.966
	2.209	89.782	2.209	88.209	2.209	87.987	2.209	89.853
	2.21	89.652	2.21	88.198	2.21	87.947	2.21	89.72
	2.211	89.511	2.211	88.181	2.211	87.923	2.211	89.577
	2.212	89.364	2.212	88.161	2.212	87.894	2.212	89.417
	2.213	89.198	2.213	88.128	2.213	87.865	2.213	89.242
	2.214	89.026	2.214	88.11	2.214	87.824	2.214	89.081
	2.215	88.851	2.215	88.082	2.215	87.764	2.215	88.919
	2.216	88.673	2.216	88.047	2.216	87.708	2.216	88.758
	2.217	88.485	2.217	88.001	2.217	87.646	2.217	88.587
	2.218	88.295	2.218	87.955	2.218	87.595	2.218	88.437
	2.219	88.118	2.219	87.912	2.219	87.536	2.219	88.29
	2.22	87.94	2.22	87.869	2.22	87.458	2.22	88.134
	2.221	87.779	2.221	87.834	2.221	87.37	2.221	87.981
	2.222	87.631	2.222	87.801	2.222	87.284	2.222	87.825
	2.223	87.487	2.223	87.755	2.223	87.183	2.223	87.657
	2.224	87.357	2.224	87.708	2.224	87.074	2.224	87.496
	2.225	87.235	2.225	87.657	2.225	86.968	2.225	87.35
	2.226	87.118	2.226	87.601	2.226	86.869	2.226	87.211
	2.227	86.998	2.227	87.532	2.227	86.749	2.227	87.069
	2.228	86.867	2.228	87.457	2.228	86.606	2.228	86.917
	2.229	86.73	2.229	87.384	2.229	86.473	2.229	86.776
	2.23	86.601	2.23	87.321	2.23	86.339	2.23	86.641
	2.231	86.461	2.231	87.229	2.231	86.208	2.231	86.476
	2.232	86.321	2.232	87.13	2.232	86.09	2.232	86.311
	2.233	86.195	2.233	87.043	2.233	85.974	2.233	86.163
	2.234	86.07	2.234	86.938	2.234	85.859	2.234	86.014
	2.235	85.929	2.235	86.825	2.235	85.741	2.235	85.857
	2.236	85.774	2.236	86.709	2.236	85.631	2.236	85.714
	2.237	85.63	2.237	86.598	2.237	85.54	2.237	85.589
	2.238	85.472	2.238	86.476	2.238	85.455	2.238	85.462
	2.239	85.297	2.239	86.333	2.239	85.368	2.239	85.336
	2.24	85.122	2.24	86.207	2.24	85.293	2.24	85.213
	2.241	84.944	2.241	86.082	2.241	85.225	2.241	85.081
	2.242	84.782	2.242	85.965	2.242	85.155	2.242	84.962
	2.243	84.604	2.243	85.844	2.243	85.069	2.243	84.839
	2.244	84.44	2.244	85.719	2.244	84.983	2.244	84.728
	2.245	84.298	2.245	85.608	2.245	84.913	2.245	84.642
	2.246	84.176	2.246	85.493	2.246	84.839	2.246	84.555
	2.247	84.065	2.247	85.377	2.247	84.767	2.247	84.485
	2.248	83.966	2.248	85.266	2.248	84.705	2.248	84.432
	2.249	83.859	2.249	85.155	2.249	84.634	2.249	84.389
	2.25	83.748	2.25	85.035	2.25	84.553	2.25	84.334
	2.251	83.648	2.251	84.911	2.251	84.469	2.251	84.272
	2.252	83.565	2.252	84.783	2.252	84.374	2.252	84.213
	2.253	83.513	2.253	84.668	2.253	84.266	2.253	84.148
	2.254	83.478	2.254	84.569	2.254	84.156	2.254	84.087
	2.255	83.461	2.255	84.472	2.255	84.043	2.255	84.038
	2.256	83.456	2.256	84.387	2.256	83.92	2.256	83.993
	2.257	83.462	2.257	84.291	2.257	83.791	2.257	83.974
	2.258	83.467	2.258	84.211	2.258	83.656	2.258	83.98
	2.259	83.469	2.259	84.118	2.259	83.523	2.259	83.985
	2.26	83.489	2.26	84.027	2.26	83.404	2.26	84.009
	2.261	83.505	2.261	83.934	2.261	83.306	2.261	84.02
	2.262	83.519	2.262	83.834	2.262	83.201	2.262	84.033
	2.263	83.537	2.263	83.751	2.263	83.099	2.263	84.067
	2.264	83.549	2.264	83.671	2.264	82.998	2.264	84.096
	2.265	83.555	2.265	83.595	2.265	82.897	2.265	84.136
	2.266	83.575	2.266	83.526	2.266	82.805	2.266	84.189
	2.267	83.58	2.267	83.446	2.267	82.725	2.267	84.251
	2.268	83.586	2.268	83.394	2.268	82.647	2.268	84.326
	2.269	83.589	2.269	83.352	2.269	82.58	2.269	84.412
	2.27	83.576	2.27	83.312	2.27	82.516	2.27	84.514
	2.271	83.569	2.271	83.273	2.271	82.459	2.271	84.64
	2.272	83.572	2.272	83.252	2.272	82.402	2.272	84.759
	2.273	83.587	2.273	83.227	2.273	82.341	2.273	84.887
	2.274	83.593	2.274	83.211	2.274	82.276	2.274	85.017
	2.275	83.601	2.275	83.181	2.275	82.206	2.275	85.125
	2.276	83.624	2.276	83.152	2.276	82.13	2.276	85.226
	2.277	83.643	2.277	83.124	2.277	82.062	2.277	85.318
	2.278	83.66	2.278	83.105	2.278	81.982	2.278	85.432
	2.279	83.668	2.279	83.101	2.279	81.915	2.279	85.539
	2.28	83.689	2.28	83.089	2.28	81.858	2.28	85.64
	2.281	83.715	2.281	83.084	2.281	81.811	2.281	85.733
	2.282	83.752	2.282	83.089	2.282	81.749	2.282	85.816
	2.283	83.788	2.283	83.107	2.283	81.692	2.283	85.889
	2.284	83.849	2.284	83.163	2.284	81.636	2.284	85.967
	2.285	83.907	2.285	83.201	2.285	81.573	2.285	86.031
	2.286	83.98	2.286	83.253	2.286	81.511	2.286	86.088
	2.287	84.076	2.287	83.324	2.287	81.452	2.287	86.139
	2.288	84.154	2.288	83.379	2.288	81.397	2.288	86.172
	2.289	84.209	2.289	83.424	2.289	81.35	2.289	86.205
	2.29	84.27	2.29	83.485	2.29	81.315	2.29	86.244
	2.291	84.345	2.291	83.547	2.291	81.295	2.291	86.267
	2.292	84.415	2.292	83.612	2.292	81.285	2.292	86.283
	2.293	84.486	2.293	83.702	2.293	81.286	2.293	86.298
	2.294	84.564	2.294	83.806	2.294	81.284	2.294	86.307
	2.295	84.657	2.295	83.937	2.295	81.28	2.295	86.311
	2.296	84.747	2.296	84.056	2.296	81.257	2.296	86.307
	2.297	84.789	2.297	84.165	2.297	81.238	2.297	86.286
[truncated: 3 more rows]

## Sheet: Figure 4c
Figure 4c		3D EMPA-L		3D EMPA-M		3D EMPA-S		2D EP
	Time [s]	Temperature Difference [°C]		Time [s]	Temperature Difference [°C]		Time [s]	Temperature Difference [°C]
	0	-0.01	0	0	0	0	0	-0.01
	120	-0.01	120	0	120	0	120	-0.01
	121	-0.05	121	-0.03	121	-0.12	121	-0.02
	122	-0.07	122	-0.06	122	-0.15	122	-0.04
	123	-0.1	123	-0.08	123	-0.18	123	-0.06
	124	-0.12	124	-0.11	124	-0.2	124	-0.07
	125	-0.14	125	-0.13	125	-0.23	125	-0.09
	126	-0.17	126	-0.15	126	-0.25	126	-0.11
	127	-0.19	127	-0.18	127	-0.28	127	-0.13
	128	-0.22	128	-0.2	128	-0.3	128	-0.15
	129	-0.24	129	-0.22	129	-0.33	129	-0.17
	130	-0.27	130	-0.25	130	-0.35	130	-0.19
	131	-0.29	131	-0.27	131	-0.38	131	-0.2
	132	-0.31	132	-0.3	132	-0.4	132	-0.22
	133	-0.34	133	-0.32	133	-0.42	133	-0.24
	134	-0.36	134	-0.34	134	-0.45	134	-0.26
	135	-0.39	135	-0.37	135	-0.47	135	-0.28
	136	-0.41	136	-0.39	136	-0.49	136	-0.29
	137	-0.44	137	-0.42	137	-0.51	137	-0.31
	138	-0.46	138	-0.44	138	-0.53	138	-0.33
	139	-0.49	139	-0.46	139	-0.56	139	-0.35
	140	-0.51	140	-0.49	140	-0.58	140	-0.36
	141	-0.54	141	-0.51	141	-0.6	141	-0.38
	142	-0.56	142	-0.53	142	-0.62	142	-0.4
	143	-0.59	143	-0.56	143	-0.64	143	-0.41
	144	-0.61	144	-0.58	144	-0.66	144	-0.43
	145	-0.64	145	-0.6	145	-0.68	145	-0.45
	146	-0.67	146	-0.63	146	-0.69	146	-0.46
	147	-0.7	147	-0.65	147	-0.71	147	-0.48
	148	-0.72	148	-0.67	148	-0.73	148	-0.5
	149	-0.75	149	-0.7	149	-0.75	149	-0.51
	150	-0.78	150	-0.72	150	-0.77	150	-0.53
	151	-0.81	151	-0.74	151	-0.79	151	-0.55
	152	-0.84	152	-0.76	152	-0.8	152	-0.56
	153	-0.86	153	-0.78	153	-0.82	153	-0.58
	154	-0.89	154	-0.81	154	-0.84	154	-0.59
	155	-0.91	155	-0.83	155	-0.85	155	-0.61
	156	-0.94	156	-0.85	156	-0.87	156	-0.62
	157	-0.96	157	-0.87	157	-0.89	157	-0.64
	158	-0.99	158	-0.89	158	-0.9	158	-0.65
	159	-1.01	159	-0.91	159	-0.92	159	-0.66
	160	-1.04	160	-0.93	160	-0.93	160	-0.68
	161	-1.06	161	-0.95	161	-0.95	161	-0.69
	162	-1.08	162	-0.97	162	-0.96	162	-0.7
	163	-1.1	163	-0.99	163	-0.98	163	-0.72
	164	-1.13	164	-1.01	164	-0.99	164	-0.73
	165	-1.15	165	-1.03	165	-1.01	165	-0.74
	166	-1.17	166	-1.05	166	-1.02	166	-0.76
	167	-1.19	167	-1.07	167	-1.03	167	-0.77
	168	-1.21	168	-1.09	168	-1.05	168	-0.78
	169	-1.23	169	-1.11	169	-1.06	169	-0.8
	170	-1.25	170	-1.13	170	-1.07	170	-0.81
	171	-1.27	171	-1.15	171	-1.09	171	-0.82
	172	-1.29	172	-1.17	172	-1.1	172	-0.83
	173	-1.31	173	-1.19	173	-1.11	173	-0.85
	174	-1.32	174	-1.2	174	-1.13	174	-0.86
	175	-1.34	175	-1.22	175	-1.14	175	-0.87
	176	-1.35	176	-1.24	176	-1.15	176	-0.88
	177	-1.37	177	-1.26	177	-1.16	177	-0.89
	178	-1.39	178	-1.27	178	-1.17	178	-0.91
	179	-1.4	179	-1.29	179	-1.18	179	-0.92
	180	-1.42	180	-1.31	180	-1.2	180	-0.93
	181	-1.43	181	-1.32	181	-1.21	181	-0.94
	182	-1.45	182	-1.34	182	-1.22	182	-0.95
	183	-1.47	183	-1.35	183	-1.23	183	-0.97
	184	-1.49	184	-1.37	184	-1.24	184	-0.98
	185	-1.51	185	-1.39	185	-1.25	185	-0.99
	186	-1.52	186	-1.4	186	-1.26	186	-1
	187	-1.54	187	-1.42	187	-1.27	187	-1.01
	188	-1.56	188	-1.43	188	-1.28	188	-1.02
	189	-1.58	189	-1.45	189	-1.29	189	-1.03
	190	-1.6	190	-1.46	190	-1.3	190	-1.04
	191	-1.61	191	-1.48	191	-1.31	191	-1.06
	192	-1.63	192	-1.49	192	-1.32	192	-1.07
	193	-1.64	193	-1.5	193	-1.33	193	-1.08
	194	-1.66	194	-1.52	194	-1.34	194	-1.09
	195	-1.68	195	-1.53	195	-1.35	195	-1.1
	196	-1.69	196	-1.54	196	-1.36	196	-1.11
	197	-1.71	197	-1.56	197	-1.37	197	-1.12
	198	-1.73	198	-1.57	198	-1.38	198	-1.13
	199	-1.74	199	-1.58	199	-1.39	199	-1.14
	200	-1.76	200	-1.6	200	-1.39	200	-1.15
	201	-1.78	201	-1.61	201	-1.4	201	-1.16
	202	-1.79	202	-1.62	202	-1.41	202	-1.17
	203	-1.8	203	-1.63	203	-1.42	203	-1.18
	204	-1.82	204	-1.65	204	-1.43	204	-1.19
	205	-1.83	205	-1.66	205	-1.44	205	-1.2
	206	-1.84	206	-1.67	206	-1.44	206	-1.21
	207	-1.86	207	-1.68	207	-1.45	207	-1.22
	208	-1.87	208	-1.69	208	-1.46	208	-1.23
	209	-1.88	209	-1.7	209	-1.47	209	-1.24
	210	-1.89	210	-1.72	210	-1.48	210	-1.25
	211	-1.91	211	-1.73	211	-1.48	211	-1.26
	212	-1.92	212	-1.74	212	-1.49	212	-1.27
	213	-1.93	213	-1.75	213	-1.5	213	-1.28
	214	-1.95	214	-1.76	214	-1.5	214	-1.29
	215	-1.96	215	-1.77	215	-1.51	215	-1.3
	216	-1.97	216	-1.78	216	-1.52	216	-1.31
	217	-1.98	217	-1.79	217	-1.53	217	-1.32
	218	-1.99	218	-1.8	218	-1.53	218	-1.33
	219	-2	219	-1.81	219	-1.54	219	-1.33
	220	-2.01	220	-1.82	220	-1.55	220	-1.34
	221	-2.03	221	-1.83	221	-1.55	221	-1.35
	222	-2.04	222	-1.84	222	-1.56	222	-1.36
	223	-2.05	223	-1.85	223	-1.57	223	-1.37
	224	-2.06	224	-1.86	224	-1.57	224	-1.38
	225	-2.07	225	-1.87	225	-1.58	225	-1.39
	226	-2.09	226	-1.88	226	-1.59	226	-1.4
	227	-2.1	227	-1.89	227	-1.59	227	-1.4
	228	-2.11	228	-1.9	228	-1.6	228	-1.41
	229	-2.13	229	-1.91	229	-1.61	229	-1.42
	230	-2.14	230	-1.92	230	-1.61	230	-1.43
	231	-2.15	231	-1.93	231	-1.62	231	-1.44
	232	-2.16	232	-1.93	232	-1.62	232	-1.45
	233	-2.17	233	-1.94	233	-1.63	233	-1.45
	234	-2.18	234	-1.95	234	-1.64	234	-1.46
	235	-2.19	235	-1.96	235	-1.64	235	-1.47
	236	-2.2	236	-1.97	236	-1.65	236	-1.48
	237	-2.21	237	-1.98	237	-1.65	237	-1.49
	238	-2.22	238	-1.99	238	-1.66	238	-1.5
	239	-2.23	239	-2	239	-1.66	239	-1.5
	240	-2.24	240	-2.01	240	-1.67	240	-1.51
	241	-2.25	241	-2.02	241	-1.68	241	-1.52
	242	-2.26	242	-2.02	242	-1.68	242	-1.53
	243	-2.27	243	-2.03	243	-1.69	243	-1.53
	244	-2.28	244	-2.04	244	-1.69	244	-1.54
	245	-2.29	245	-2.05	245	-1.7	245	-1.55
	246	-2.3	246	-2.06	246	-1.7	246	-1.56
	247	-2.31	247	-2.07	247	-1.71	247	-1.56
	248	-2.32	248	-2.08	248	-1.71	248	-1.57
	249	-2.33	249	-2.09	249	-1.72	249	-1.58
	250	-2.33	250	-2.1	250	-1.73	250	-1.59
	251	-2.34	251	-2.1	251	-1.73	251	-1.59
	252	-2.35	252	-2.11	252	-1.74	252	-1.6
	253	-2.36	253	-2.12	253	-1.74	253	-1.61
	254	-2.36	254	-2.13	254	-1.75	254	-1.61
	255	-2.38	255	-2.14	255	-1.75	255	-1.62
	256	-2.38	256	-2.15	256	-1.76	256	-1.63
	257	-2.39	257	-2.16	257	-1.76	257	-1.64
	258	-2.4	258	-2.17	258	-1.77	258	-1.64
	259	-2.41	259	-2.17	259	-1.77	259	-1.65
	260	-2.42	260	-2.18	260	-1.78	260	-1.66
	261	-2.43	261	-2.19	261	-1.78	261	-1.66
	262	-2.43	262	-2.2	262	-1.79	262	-1.67
	263	-2.44	263	-2.2	263	-1.79	263	-1.68
	264	-2.45	264	-2.21	264	-1.8	264	-1.68
	265	-2.45	265	-2.22	265	-1.8	265	-1.69
	266	-2.46	266	-2.22	266	-1.81	266	-1.7
	267	-2.47	267	-2.23	267	-1.81	267	-1.7
	268	-2.48	268	-2.24	268	-1.82	268	-1.71
	269	-2.49	269	-2.25	269	-1.82	269	-1.71
	270	-2.49	270	-2.25	270	-1.83	270	-1.72
	271	-2.5	271	-2.26	271	-1.83	271	-1.73
	272	-2.51	272	-2.27	272	-1.84	272	-1.73
	273	-2.52	273	-2.28	273	-1.84	273	-1.74
	274	-2.53	274	-2.28	274	-1.85	274	-1.75
	275	-2.54	275	-2.29	275	-1.85	275	-1.75
	276	-2.55	276	-2.3	276	-1.86	276	-1.76
	277	-2.59	277	-2.3	277	-1.86	277	-1.76
	278	-2.6	278	-2.31	278	-1.87	278	-1.77
	279	-2.6	279	-2.31	279	-1.87	279	-1.78
	280	-2.61	280	-2.32	280	-1.88	280	-1.78
	281	-2.62	281	-2.33	281	-1.88	281	-1.79
	282	-2.62	282	-2.33	282	-1.89	282	-1.79
	283	-2.63	283	-2.34	283	-1.89	283	-1.8
	284	-2.63	284	-2.35	284	-1.9	284	-1.8
	285	-2.64	285	-2.35	285	-1.9	285	-1.81
	286	-2.64	286	-2.36	286	-1.91	286	-1.82
	287	-2.65	287	-2.37	287	-1.91	287	-1.82
	288	-2.65	288	-2.37	288	-1.92	288	-1.83
	289	-2.66	289	-2.38	289	-1.92	289	-1.83
	290	-2.66	290	-2.38	290	-1.93	290	-1.84
	291	-2.67	291	-2.39	291	-1.93	291	-1.84
	292	-2.67	292	-2.39	292	-1.93	292	-1.85
	293	-2.68	293	-2.4	293	-1.94	293	-1.85
	294	-2.69	294	-2.4	294	-1.94	294	-1.86
	295	-2.69	295	-2.41	295	-1.95	295	-1.86
	296	-2.7	296	-2.41	296	-1.95	296	-1.87
	297	-2.7	297	-2.42	297	-1.96	297	-1.87
	298	-2.71	298	-2.42	298	-1.96	298	-1.88
	299	-2.71	299	-2.43	299	-1.97	299	-1.88
	300	-2.72	300	-2.43	300	-1.97	300	-1.89
	301	-2.72	301	-2.44	301	-1.98	301	-1.89
	302	-2.73	302	-2.44	302	-1.98	302	-1.9
	303	-2.73	303	-2.45	303	-1.99	303	-1.9
	304	-2.74	304	-2.46	304	-1.99	304	-1.91
	305	-2.74	305	-2.46	305	-2	305	-1.91
	306	-2.75	306	-2.47	306	-2	306	-1.92
	307	-2.75	307	-2.47	307	-2.01	307	-1.92
	308	-2.76	308	-2.48	308	-2.01	308	-1.93
	309	-2.76	309	-2.48	309	-2.02	309	-1.93
	310	-2.77	310	-2.49	310	-2.02	310	-1.94
	311	-2.77	311	-2.49	311	-2.03	311	-1.94
	312	-2.78	312	-2.5	312	-2.03	312	-1.95
	313	-2.78	313	-2.5	313	-2.04	313	-1.95
	314	-2.78	314	-2.51	314	-2.04	314	-1.96
	315	-2.79	315	-2.51	315	-2.05	315	-1.96
	316	-2.79	316	-2.52	316	-2.05	316	-1.97
	317	-2.8	317	-2.52	317	-2.06	317	-1.97
	318	-2.8	318	-2.53	318	-2.06	318	-1.97
	319	-2.81	319	-2.53	319	-2.06	319	-1.98
	320	-2.81	320	-2.54	320	-2.07	320	-1.98
	321	-2.82	321	-2.54	321	-2.07	321	-1.99
	322	-2.82	322	-2.55	322	-2.08	322	-1.99
	323	-2.83	323	-2.55	323	-2.08	323	-2
	324	-2.83	324	-2.56	324	-2.09	324	-2
	325	-2.84	325	-2.56	325	-2.09	325	-2
	326	-2.84	326	-2.57	326	-2.1	326	-2.01
	327	-2.84	327	-2.57	327	-2.1	327	-2.01
	328	-2.85	328	-2.58	328	-2.11	328	-2.02
	329	-2.85	329	-2.58	329	-2.11	329	-2.02
	330	-2.86	330	-2.59	330	-2.12	330	-2.02
	331	-2.86	331	-2.59	331	-2.12	331	-2.03
	332	-2.87	332	-2.59	332	-2.13	332	-2.03
	333	-2.87	333	-2.6	333	-2.13	333	-2.04
	334	-2.87	334	-2.6	334	-2.14	334	-2.04
	335	-2.88	335	-2.61	335	-2.14	335	-2.04
	336	-2.88	336	-2.61	336	-2.15	336	-2.05
	337	-2.89	337	-2.62	337	-2.15	337	-2.05
	338	-2.89	338	-2.62	338	-2.16	338	-2.06
	339	-2.9	339	-2.62	339	-2.16	339	-2.06
	340	-2.9	340	-2.63	340	-2.17	340	-2.06
	341	-2.9	341	-2.63	341	-2.17	341	-2.07
	342	-2.91	342	-2.64	342	-2.18	342	-2.07
	343	-2.91	343	-2.64	343	-2.18	343	-2.07
	344	-2.92	344	-2.64	344	-2.19	344	-2.08
	345	-2.92	345	-2.65	345	-2.19	345	-2.08
	346	-2.92	346	-2.65	346	-2.2	346	-2.08
	347	-2.93	347	-2.66	347	-2.2	347	-2.09
	348	-2.93	348	-2.66	348	-2.21	348	-2.09
	349	-2.94	349	-2.66	349	-2.21	349	-2.1
	350	-2.94	350	-2.67	350	-2.22	350	-2.1
	351	-2.94	351	-2.67	351	-2.22	351	-2.1
	352	-2.95	352	-2.67	352	-2.22	352	-2.11
	353	-2.95	353	-2.68	353	-2.23	353	-2.11
	354	-2.96	354	-2.68	354	-2.23	354	-2.11
	355	-2.96	355	-2.69	355	-2.24	355	-2.12
	356	-2.96	356	-2.69	356	-2.24	356	-2.12
	357	-2.97	357	-2.69	357	-2.25	357	-2.12
	358	-2.97	358	-2.7	358	-2.25	358	-2.13
	359	-2.97	359	-2.7	359	-2.26	359	-2.13
	360	-2.98	360	-2.7	360	-2.26	360	-2.13
	361	-2.98	361	-2.71	361	-2.27	361	-2.14
	362	-2.99	362	-2.71	362	-2.27	362	-2.14
	363	-2.99	363	-2.71	363	-2.28	363	-2.14
	364	-2.99	364	-2.72	364	-2.28	364	-2.14
	365	-3	365	-2.72	365	-2.29	365	-2.15
	366	-3	366	-2.72	366	-2.29	366	-2.15
	367	-3	367	-2.73	367	-2.3	367	-2.15
	368	-3.01	368	-2.73	368	-2.3	368	-2.16
	369	-3.01	369	-2.73	369	-2.31	369	-2.16
	370	-3.01	370	-2.74	370	-2.31	370	-2.16
	371	-3.02	371	-2.74	371	-2.31	371	-2.17
	372	-3.02	372	-2.74	372	-2.32	372	-2.17
	373	-3.02	373	-2.74	373	-2.32	373	-2.17
	374	-3.03	374	-2.75	374	-2.33	374	-2.17
	375	-3.03	375	-2.75	375	-2.33	375	-2.18
	376	-3.04	376	-2.75	376	-2.34	376	-2.18
	377	-3.04	377	-2.76	377	-2.34	377	-2.18
	378	-3.04	378	-2.76	378	-2.35	378	-2.19
	379	-3.05	379	-2.76	379	-2.35	379	-2.19
	380	-3.05	380	-2.77	380	-2.36	380	-2.19
	381	-3.05	381	-2.77	381	-2.36	381	-2.19
	382	-3.06	382	-2.77	382	-2.36	382	-2.2
	383	-3.06	383	-2.77	383	-2.37	383	-2.2
	384	-3.06	384	-2.78	384	-2.37	384	-2.2
	385	-3.07	385	-2.78	385	-2.38	385	-2.2
	386	-3.07	386	-2.78	386	-2.38	386	-2.21
	387	-3.07	387	-2.78	387	-2.38	387	-2.21
	388	-3.07	388	-2.79	388	-2.39	388	-2.21
	389	-3.08	389	-2.79	389	-2.39	389	-2.21
	390	-3.08	390	-2.79	390	-2.4	390	-2.22
	391	-3.08	391	-2.8	391	-2.4	391	-2.22
	392	-3.09	392	-2.8	392	-2.4	392	-2.22
	393	-3.09	393	-2.8	393	-2.41	393	-2.22
	394	-3.09	394	-2.8	394	-2.41	394	-2.23
	395	-3.1	395	-2.81	395	-2.42	395	-2.23
	396	-3.1	396	-2.81	396	-2.42	396	-2.23
	397	-3.1	397	-2.81	397	-2.42	397	-2.23
	398	-3.11	398	-2.81	398	-2.43	398	-2.24
	399	-3.11	399	-2.82	399	-2.43	399	-2.24
	400	-3.11	400	-2.82	400	-2.43	400	-2.24
	401	-3.11	401	-2.82	401	-2.44	401	-2.24
	402	-3.12	402	-2.82	402	-2.44	402	-2.25
	403	-3.12	403	-2.82	403	-2.45	403	-2.25
	404	-3.12	404	-2.83	404	-2.45	404	-2.25
	405	-3.13	405	-2.83	405	-2.45	405	-2.25
	406	-3.13	406	-2.83	406	-2.46	406	-2.26
	407	-3.13	407	-2.83	407	-2.46	407	-2.26
	408	-3.14	408	-2.84	408	-2.46	408	-2.26
	409	-3.14	409	-2.84	409	-2.46	409	-2.26
	410	-3.14	410	-2.84	410	-2.47	410	-2.26
	411	-3.14	411	-2.84	411	-2.47	411	-2.27
	412	-3.15	412	-2.85	412	-2.47	412	-2.27
	413	-3.15	413	-2.85	413	-2.47	413	-2.27
	414	-3.15	414	-2.85	414	-2.48	414	-2.27
	415	-3.15	415	-2.85	415	-2.48	415	-2.28
	416	-3.16	416	-2.85	416	-2.48	416	-2.28
	417	-3.16	417	-2.86	417	-2.48	417	-2.28
	418	-3.16	418	-2.86	418	-2.49	418	-2.28
	419	-3.17	419	-2.86	419	-2.49	419	-2.28
	420	-3.17	420	-2.86	420	-2.49	420	-2.29
	421	-3.17	421	-2.86	421	-2.49	421	-2.29
	422	-3.17	422	-2.87	422	-2.5	422	-2.29
	423	-3.18	423	-2.87	423	-2.5	423	-2.29
	424	-3.18	424	-2.87	424	-2.5	424	-2.29
	425	-3.18	425	-2.87	425	-2.5	425	-2.3
	426	-3.18	426	-2.87	426	-2.51	426	-2.3
	427	-3.19	427	-2.88	427	-2.51	427	-2.3
	428	-3.19	428	-2.88	428	-2.51	428	-2.3
	429	-3.19	429	-2.88	429	-2.51	429	-2.3
	430	-3.19	430	-2.88	430	-2.51	430	-2.31
	431	-3.2	431	-2.88	431	-2.52	431	-2.31
	432	-3.2	432	-2.89	432	-2.52	432	-2.31
	433	-3.2	433	-2.89	433	-2.52	433	-2.31
	434	-3.2	434	-2.89	434	-2.52	434	-2.31
	435	-3.21	435	-2.89	435	-2.52	435	-2.31
	436	-3.21	436	-2.89	436	-2.53	436	-2.32
	437	-3.21	437	-2.89	437	-2.53	437	-2.32
	438	-3.21	438	-2.9	438	-2.53	438	-2.32
	439	-3.22	439	-2.9	439	-2.53	439	-2.32
	440	-3.22	440	-2.9	440	-2.54	440	-2.32
	441	-3.22	441	-2.9	441	-2.54	441	-2.33
	442	-3.22	442	-2.9	442	-2.54	442	-2.33
	443	-3.23	443	-2.9	443	-2.54	443	-2.33
	444	-3.23	444	-2.91	444	-2.54	444	-2.33
	445	-3.23	445	-2.91	445	-2.55	445	-2.33
	446	-3.23	446	-2.91	446	-2.55	446	-2.33
	447	-3.23	447	-2.91	447	-2.55	447	-2.34
	448	-3.24	448	-2.91	448	-2.55	448	-2.34
	449	-3.24	449	-2.91	449	-2.55	449	-2.34
	450	-3.24	450	-2.92	450	-2.55	450	-2.34
	451	-3.24	451	-2.92	451	-2.56	451	-2.34
	452	-3.25	452	-2.92	452	-2.56	452	-2.34
	453	-3.25	453	-2.92	453	-2.56	453	-2.35
	454	-3.25	454	-2.92	454	-2.56	454	-2.35
	455	-3.25	455	-2.92	455	-2.56	455	-2.35
	456	-3.25	456	-2.93	456	-2.57	456	-2.35
	457	-3.26	457	-2.93	457	-2.57	457	-2.35
	458	-3.26	458	-2.93	458	-2.57	458	-2.35
	459	-3.26	459	-2.93	459	-2.57	459	-2.36
	460	-3.26	460	-2.93	460	-2.57	460	-2.36
	461	-3.26	461	-2.93	461	-2.57	461	-2.36
	462	-3.27	462	-2.93	462	-2.58	462	-2.36
	463	-3.27	463	-2.94	463	-2.58	463	-2.36
	464	-3.27	464	-2.94	464	-2.58	464	-2.36
	465	-3.27	465	-2.94	465	-2.58	465	-2.36
	466	-3.27	466	-2.94	466	-2.58	466	-2.37
	467	-3.28	467	-2.94	467	-2.58	467	-2.37
	468	-3.28	468	-2.94	468	-2.59	468	-2.37
	469	-3.28	469	-2.95	469	-2.59	469	-2.37
	470	-3.28	470	-2.95	470	-2.59	470	-2.37
	471	-3.28	471	-2.95	471	-2.59	471	-2.37
	472	-3.29	472	-2.95	472	-2.59	472	-2.37
	473	-3.29	473	-2.95	473	-2.59	473	-2.38
	474	-3.29	474	-2.95	474	-2.6	474	-2.38
	475	-3.29	475	-2.95	475	-2.6	475	-2.38
	476	-3.29	476	-2.95	476	-2.6	476	-2.38
	477	-3.3	477	-2.96	477	-2.6	477	-2.38
	478	-3.3	478	-2.96	478	-2.6	478	-2.38
	479	-3.3	479	-2.96	479	-2.6	479	-2.38
	480	-3.3	480	-2.96	480	-2.61	480	-2.39
	481	-3.3	481	-2.96	481	-2.61	481	-2.39
	482	-3.3	482	-2.96	482	-2.61	482	-2.39
	483	-3.31	483	-2.96	483	-2.61	483	-2.39
	484	-3.31	484	-2.97	484	-2.61	484	-2.39
	485	-3.31	485	-2.97	485	-2.61	485	-2.39
	486	-3.31	486	-2.97	486	-2.61	486	-2.39
	487	-3.31	487	-2.97	487	-2.62	487	-2.39
	488	-3.31	488	-2.97	488	-2.62	488	-2.4
	489	-3.32	489	-2.97	489	-2.62	489	-2.4
	490	-3.32	490	-2.97	490	-2.62	490	-2.4
	491	-3.32	491	-2.97	491	-2.62	491	-2.4
	492	-3.32	492	-2.98	492	-2.62	492	-2.4
	493	-3.32	493	-2.98	493	-2.62	493	-2.4
	494	-3.32	494	-2.98	494	-2.63	494	-2.4
	495	-3.33	495	-2.98	495	-2.63	495	-2.41
	496	-3.33	496	-2.98	496	-2.63	496	-2.41
	497	-3.33	497	-2.98	497	-2.63	497	-2.41
	498	-3.33	498	-2.98	498	-2.63	498	-2.41
	499	-3.33	499	-2.98	499	-2.63	499	-2.41
	500	-3.33	500	-2.99	500	-2.63	500	-2.41
	501	-3.34	501	-2.99	501	-2.63	501	-2.41
	502	-3.34	502	-2.99	502	-2.64	502	-2.41
	503	-3.34	503	-2.99	503	-2.64	503	-2.41
	504	-3.34	504	-2.99	504	-2.64	504	-2.42
	505	-3.34	505	-2.99	505	-2.64	505	-2.42
	506	-3.34	506	-2.99	506	-2.64	506	-2.42
	507	-3.35	507	-2.99	507	-2.64	507	-2.42
	508	-3.35	508	-3	508	-2.64	508	-2.42
	509	-3.35	509	-3	509	-2.64	509	-2.42
	510	-3.35	510	-3	510	-2.65	510	-2.42
	511	-3.35	511	-3	511	-2.65	511	-2.42
	512	-3.35	512	-3	512	-2.65	512	-2.43
	513	-3.35	513	-3	513	-2.65	513	-2.43
	514	-3.36	514	-3	514	-2.65	514	-2.43
	515	-3.36	515	-3	515	-2.65	515	-2.43
	516	-3.36	516	-3	516	-2.65	516	-2.43
	517	-3.36	517	-3.01	517	-2.65	517	-2.43
	518	-3.36	518	-3.01	518	-2.65	518	-2.43
	519	-3.36	519	-3.01	519	-2.66	519	-2.43
	520	-3.36	520	-3.01	520	-2.66	520	-2.43
	521	-3.37	521	-3.01	521	-2.66	521	-2.44
	522	-3.37	522	-3.01	522	-2.66	522	-2.44
	523	-3.37	523	-3.01	523	-2.66	523	-2.44
	524	-3.37	524	-3.01	524	-2.66	524	-2.44
	525	-3.37	525	-3.01	525	-2.66	525	-2.44
	526	-3.37	526	-3.02	526	-2.66	526	-2.44
	527	-3.37	527	-3.02	527	-2.66	527	-2.44
	528	-3.37	528	-3.02	528	-2.67	528	-2.44
	529	-3.38	529	-3.02	529	-2.67	529	-2.44
	530	-3.38	530	-3.02	530	-2.67	530	-2.44
	531	-3.38	531	-3.02	531	-2.67	531	-2.45
	532	-3.38	532	-3.02	532	-2.67	532	-2.45
	533	-3.38	533	-3.02	533	-2.67	533	-2.45
	534	-3.38	534	-3.02	534	-2.67	534	-2.45
	535	-3.38	535	-3.03	535	-2.67	535	-2.45
	536	-3.38	536	-3.03	536	-2.67	536	-2.45
	537	-3.39	537	-3.03	537	-2.67	537	-2.45
	538	-3.39	538	-3.03	538	-2.68	538	-2.45
	539	-3.39	539	-3.03	539	-2.68	539	-2.45
	540	-3.39	540	-3.03	540	-2.68	540	-2.45
	541	-3.39	541	-3.03	541	-2.68	541	-2.46
	542	-3.39	542	-3.03	542	-2.68	542	-2.46
	543	-3.39	543	-3.03	543	-2.68	543	-2.46
	544	-3.39	544	-3.03	544	-2.68	544	-2.46
	545	-3.4	545	-3.04	545	-2.68	545	-2.46
	546	-3.4	546	-3.04	546	-2.68	546	-2.46
	547	-3.4	547	-3.04	547	-2.68	547	-2.46
	548	-3.4	548	-3.04	548	-2.68	548	-2.46
	549	-3.4	549	-3.04	549	-2.69	549	-2.46
	550	-3.4	550	-3.04	550	-2.69	550	-2.46
	551	-3.4	551	-3.04	551	-2.69	551	-2.47
	552	-3.4	552	-3.04	552	-2.69	552	-2.47
	553	-3.4	553	-3.04	553	-2.69	553	-2.47
	554	-3.41	554	-3.04	554	-2.69	554	-2.47
	555	-3.41	555	-3.05	555	-2.69	555	-2.47
	556	-3.41	556	-3.05	556	-2.69	556	-2.47
	557	-3.41	557	-3.05	557	-2.69	557	-2.47
	558	-3.41	558	-3.05	558	-2.69	558	-2.47
	559	-3.41	559	-3.05	559	-2.69	559	-2.47
	560	-3.41	560	-3.05	560	-2.69	560	-2.47
	561	-3.41	561	-3.05	561	-2.7	561	-2.47
	562	-3.41	562	-3.05	562	-2.7	562	-2.48
	563	-3.41	563	-3.05	563	-2.7	563	-2.48
	564	-3.42	564	-3.05	564	-2.7	564	-2.48
	565	-3.42	565	-3.06	565	-2.7	565	-2.48
	566	-3.42	566	-3.06	566	-2.7	566	-2.48
	567	-3.42	567	-3.06	567	-2.7	567	-2.48
	568	-3.42	568	-3.06	568	-2.7	568	-2.48
	569	-3.42	569	-3.06	569	-2.7	569	-2.48
	570	-3.42	570	-3.06	570	-2.7	570	-2.48
	571	-3.42	571	-3.06	571	-2.7	571	-2.48
	572	-3.42	572	-3.06	572	-2.7	572	-2.48
	573	-3.42	573	-3.06	573	-2.7	573	-2.48
	574	-3.42	574	-3.06	574	-2.71	574	-2.49
	575	-3.43	575	-3.07	575	-2.71	575	-2.49
	576	-3.43	576	-3.07	576	-2.71	576	-2.49
	577	-3.43	577	-3.07	577	-2.71	577	-2.49
	578	-3.43	578	-3.07	578	-2.71	578	-2.49
	579	-3.43	579	-3.07	579	-2.71	579	-2.49
	580	-3.43	580	-3.07	580	-2.71	580	-2.49
	581	-3.43	581	-3.07	581	-2.71	581	-2.49
	582	-3.43	582	-3.07	582	-2.71	582	-2.49
	583	-3.43	583	-3.07	583	-2.71	583	-2.49
	584	-3.43	584	-3.07	584	-2.71	584	-2.49
	585	-3.43	585	-3.08	585	-2.71	585	-2.49
	586	-3.43	586	-3.08	586	-2.71	586	-2.5
	587	-3.44	587	-3.08	587	-2.71	587	-2.5
	588	-3.44	588	-3.08	588	-2.71	588	-2.5
	589	-3.44	589	-3.08	589	-2.72	589	-2.5
	590	-3.44	590	-3.08	590	-2.72	590	-2.5
	591	-3.44	591	-3.08	591	-2.72	591	-2.5
	592	-3.44	592	-3.08	592	-2.72	592	-2.5
	593	-3.44	593	-3.08	593	-2.72	593	-2.5
	594	-3.44	594	-3.08	594	-2.72	594	-2.5
	595	-3.44	595	-3.08	595	-2.72	595	-2.5
	596	-3.44	596	-3.09	596	-2.72	596	-2.5
	597	-3.44	597	-3.09	597	-2.72	597	-2.5
	598	-3.44	598	-3.09	598	-2.72	598	-2.5
	599	-3.44	599	-3.09	599	-2.72	599	-2.51
	600	-3.45	600	-3.09	600	-2.72	600	-2.51
	601	-3.45	601	-3.09	601	-2.72	601	-2.51
	602	-3.45	602	-3.09	602	-2.72	602	-2.51
	603	-3.45	603	-3.09	603	-2.72	603	-2.51
	604	-3.45	604	-3.09	604	-2.72	604	-2.51
	605	-3.45	605	-3.09	605	-2.73	605	-2.51
	606	-3.45	606	-3.1	606	-2.73	606	-2.51
	607	-3.45	607	-3.1	607	-2.73	607	-2.51
	608	-3.45	608	-3.1	608	-2.73	608	-2.51
	609	-3.45	609	-3.1	609	-2.73	609	-2.51
	610	-3.45	610	-3.1	610	-2.73	610	-2.51
	611	-3.45	611	-3.1	611	-2.73	611	-2.51
	612	-3.45	612	-3.1	612	-2.73	612	-2.51
	613	-3.45	613	-3.1	613	-2.73	613	-2.52
	614	-3.46	614	-3.1	614	-2.73	614	-2.52
	615	-3.46	615	-3.1	615	-2.73	615	-2.52
	616	-3.46	616	-3.1	616	-2.73	616	-2.52
	617	-3.46	617	-3.11	617	-2.73	617	-2.52
	618	-3.46	618	-3.11	618	-2.73	618	-2.52
	619	-3.46	619	-3.11	619	-2.73	619	-2.52
	620	-3.46	620	-3.11	620	-2.73	620	-2.52
	621	-3.46	621	-3.11	621	-2.73	621	-2.52
	622	-3.46	622	-3.11	622	-2.74	622	-2.52
	623	-3.46	623	-3.11	623	-2.74	623	-2.52
	624	-3.46	624	-3.11	624	-2.74	624	-2.52
	625	-3.46	625	-3.11	625	-2.74	625	-2.52
	626	-3.46	626	-3.11	626	-2.74	626	-2.53
	627	-3.46	627	-3.12	627	-2.74	627	-2.53
	628	-3.46	628	-3.12	628	-2.74	628	-2.53
	629	-3.46	629	-3.12	629	-2.74	629	-2.53
	630	-3.46	630	-3.12	630	-2.74	630	-2.53
	631	-3.47	631	-3.12	631	-2.74	631	-2.53
	632	-3.47	632	-3.12	632	-2.75	632	-2.53
	633	-3.47	633	-3.12	633	-2.75	633	-2.53
	634	-3.47	634	-3.12	634	-2.75	634	-2.53
	635	-3.47	635	-3.12	635	-2.75	635	-2.53
	636	-3.47	636	-3.12	636	-2.75	636	-2.53
	637	-3.47	637	-3.13	637	-2.75	637	-2.53
	638	-3.47	638	-3.13	638	-2.75	638	-2.53
	639	-3.47	639	-3.13	639	-2.75	639	-2.54
	640	-3.47	640	-3.13	640	-2.75	640	-2.54
	641	-3.47	641	-3.13	641	-2.75	641	-2.54
	642	-3.47	642	-3.13	642	-2.75	642	-2.54
	643	-3.47	643	-3.13	643	-2.75	643	-2.54
	644	-3.47	644	-3.13	644	-2.75	644	-2.54
	645	-3.47	645	-3.13	645	-2.75	645	-2.54
	646	-3.47	646	-3.13	646	-2.75	646	-2.54
	647	-3.47	647	-3.13	647	-2.75	647	-2.54
	648	-3.47	648	-3.14	648	-2.75	648	-2.54
	649	-3.47	649	-3.14	649	-2.76	649	-2.54
	650	-3.47	650	-3.14	650	-2.76	650	-2.54
	651	-3.48	651	-3.14	651	-2.76	651	-2.54
	652	-3.48	652	-3.14	652	-2.76	652	-2.54
	653	-3.48	653	-3.14	653	-2.76	653	-2.54
	654	-3.48	654	-3.14	654	-2.76	654	-2.55
	655	-3.48	655	-3.14	655	-2.76	655	-2.55
	656	-3.48	656	-3.14	656	-2.76	656	-2.55
	657	-3.48	657	-3.14	657	-2.76	657	-2.55
	658	-3.48	658	-3.14	658	-2.76	658	-2.55
	659	-3.48	659	-3.15	659	-2.76	659	-2.55
	660	-3.48	660	-3.15	660	-2.76	660	-2.55
	661	-3.48	661	-3.15	661	-2.76	661	-2.55
	662	-3.48	662	-3.15	662	-2.76	662	-2.55
	663	-3.48	663	-3.15	663	-2.76	663	-2.55
	664	-3.48	664	-3.15	664	-2.76	664	-2.55
	665	-3.48	665	-3.15	665	-2.76	665	-2.55
	666	-3.48	666	-3.15	666	-2.76	666	-2.55
	667	-3.48	667	-3.15	667	-2.76	667	-2.55
	668	-3.48	668	-3.15	668	-2.76	668	-2.55
	669	-3.48	669	-3.15	669	-2.76	669	-2.55
	670	-3.48	670	-3.15	670	-2.76	670	-2.55
	671	-3.48	671	-3.16	671	-2.76	671	-2.55
	672	-3.48	672	-3.16	672	-2.76	672	-2.56
	673	-3.48	673	-3.16	673	-2.76	673	-2.56
	674	-3.48	674	-3.16	674	-2.76	674	-2.56
	675	-3.48	675	-3.16	675	-2.76	675	-2.56
	676	-3.49	676	-3.16	676	-2.76	676	-2.56
	677	-3.49	677	-3.16	677	-2.76	677	-2.56
	678	-3.49	678	-3.16	678	-2.76	678	-2.56
	679	-3.49	679	-3.16	679	-2.76	679	-2.56
	680	-3.49	680	-3.16	680	-2.76	680	-2.56
	681	-3.49	681	-3.16	681	-2.76	681	-2.56
	682	-3.49	682	-3.16	682	-2.76	682	-2.56
	683	-3.49	683	-3.16	683	-2.76	683	-2.56
	684	-3.49	684	-3.17	684	-2.76	684	-2.56
	685	-3.49	685	-3.17	685	-2.76	685	-2.56
	686	-3.49	686	-3.17	686	-2.76	686	-2.56
	687	-3.49	687	-3.17	687	-2.76	687	-2.56
	688	-3.49	688	-3.17	688	-2.76	688	-2.56
	689	-3.49	689	-3.17	689	-2.76	689	-2.56
	690	-3.49	690	-3.17	690	-2.76	690	-2.56
	691	-3.49	691	-3.17	691	-2.76	691	-2.56
	692	-3.49	692	-3.17	692	-2.76	692	-2.56
	693	-3.49	693	-3.17	693	-2.76	693	-2.56
	694	-3.49	694	-3.17	694	-2.76	694	-2.56
	695	-3.49	695	-3.17	695	-2.76	695	-2.57
	696	-3.49	696	-3.17	696	-2.76	696	-2.57
	697	-3.49	697	-3.17	697	-2.76	697	-2.57
	698	-3.49	698	-3.18	698	-2.76	698	-2.57
	699	-3.49	699	-3.18	699	-2.76	699	-2.57
	700	-3.49	700	-3.18	700	-2.76	700	-2.57
	701	-3.49	701	-3.18	701	-2.76	701	-2.57
	702	-3.49	702	-3.18	702	-2.76	702	-2.57
	703	-3.49	703	-3.18	703	-2.76	703	-2.57
	704	-3.49	704	-3.18	704	-2.76	704	-2.57
	705	-3.49	705	-3.18	705	-2.76	705	-2.57
	706	-3.49	706	-3.18	706	-2.76	706	-2.57
	707	-3.5	707	-3.18	707	-2.76	707	-2.57
	708	-3.5	708	-3.18	708	-2.76	708	-2.57
	709	-3.5	709	-3.18	709	-2.76	709	-2.57
	710	-3.5	710	-3.18	710	-2.76	710	-2.57
	711	-3.5	711	-3.18	711	-2.76	711	-2.57
	712	-3.5	712	-3.18	712	-2.76	712	-2.57
	713	-3.5	713	-3.19	713	-2.76	713	-2.57
	714	-3.5	714	-3.19	714	-2.76	714	-2.57
	715	-3.5	715	-3.19	715	-2.76	715	-2.57
	716	-3.5	716	-3.19	716	-2.76	716	-2.57
	717	-3.5	717	-3.19	717	-2.76	717	-2.57
	718	-3.5	718	-3.19	718	-2.76	718	-2.57
	719	-3.5	719	-3.19	719	-2.76	719	-2.57
	720	-3.5	720	-3.19	720	-2.76	720	-2.57
	721	-3.5	721	-3.19	721	-2.76	721	-2.57
	722	-3.5	722	-3.19	722	-2.76	722	-2.57
	723	-3.5	723	-3.19	723	-2.76	723	-2.57
	724	-3.5	724	-3.19	724	-2.76	724	-2.57
	725	-3.5	725	-3.19	725	-2.76	725	-2.57
	726	-3.5	726	-3.19	726	-2.76	726	-2.57
	727	-3.5	727	-3.19	727	-2.76	727	-2.57
	728	-3.5	728	-3.19	728	-2.76	728	-2.57
	729	-3.5	729	-3.2	729	-2.76	729	-2.57
	730	-3.5	730	-3.2	730	-2.76	730	-2.58
	731	-3.5	731	-3.2	731	-2.76	731	-2.58
	732	-3.5	732	-3.2	732	-2.76	732	-2.58
	733	-3.5	733	-3.2	733	-2.76	733	-2.58
	734	-3.5	734	-3.2	734	-2.76	734	-2.58
	735	-3.5	735	-3.2	735	-2.76	735	-2.58
	736	-3.5	736	-3.2	736	-2.76	736	-2.58
	737	-3.5	737	-3.2	737	-2.76	737	-2.58
	738	-3.5	738	-3.2	738	-2.76	738	-2.58
	739	-3.5	739	-3.2	739	-2.76	739	-2.58
	740	-3.5	740	-3.2	740	-2.76	740	-2.58
	741	-3.5	741	-3.2	741	-2.76	741	-2.58
	742	-3.5	742	-3.2	742	-2.76	742	-2.58
	743	-3.5	743	-3.2	743	-2.76	743	-2.58
	744	-3.5	744	-3.2	744	-2.76	744	-2.58
	745	-3.5	745	-3.2	745	-2.76	745	-2.58
	746	-3.5	746	-3.2	746	-2.76	746	-2.58
	747	-3.5	747	-3.21	747	-2.76	747	-2.58
	748	-3.5	748	-3.21	748	-2.76	748	-2.58
	749	-3.5	749	-3.21	749	-2.76	749	-2.58
	750	-3.51	750	-3.21	750	-2.76	750	-2.58
	751	-3.51	751	-3.21	751	-2.76	751	-2.58
	752	-3.51	752	-3.21	752	-2.76	752	-2.58
	753	-3.51	753	-3.21	753	-2.76	753	-2.58
	754	-3.51	754	-3.21	754	-2.76	754	-2.58
	755	-3.51	755	-3.21	755	-2.76	755	-2.58
	756	-3.51	756	-3.21	756	-2.76	756	-2.58
	757	-3.51	757	-3.21	757	-2.76	757	-2.58
	758	-3.51	758	-3.21	758	-2.76	758	-2.58
	759	-3.51	759	-3.21	759	-2.76	759	-2.58
	760	-3.51	760	-3.21	760	-2.76	760	-2.58
	761	-3.51	761	-3.21	761	-2.76	761	-2.58
	762	-3.51	762	-3.21	762	-2.76	762	-2.58
	763	-3.51	763	-3.21	763	-2.76	763	-2.58
	764	-3.51	764	-3.21	764	-2.76	764	-2.58
	765	-3.51	765	-3.21	765	-2.76	765	-2.58
	766	-3.51	766	-3.21	766	-2.76	766	-2.58
	767	-3.51	767	-3.22	767	-2.76	767	-2.58
	768	-3.51	768	-3.22	768	-2.76	768	-2.58
	769	-3.51	769	-3.22	769	-2.76	769	-2.58
	770	-3.51	770	-3.22	770	-2.76	770	-2.58
	771	-3.51	771	-3.22	771	-2.76	771	-2.58
	772	-3.51	772	-3.22	772	-2.76	772	-2.58
	773	-3.51	773	-3.22	773	-2.76	773	-2.58
	774	-3.51	774	-3.22	774	-2.76	774	-2.58
	775	-3.51	775	-3.22	775	-2.76	775	-2.58
	776	-3.51	776	-3.22	776	-2.76	776	-2.58
	777	-3.51	777	-3.22	777	-2.76	777	-2.58
	778	-3.51	778	-3.22	778	-2.76	778	-2.58
	779	-3.51	779	-3.22	779	-2.76	779	-2.58
	780	-3.51	780	-3.22	780	-2.76	780	-2.58
	781	-3.51	781	-3.22	781	-2.76	781	-2.58
	782	-3.51	782	-3.22	782	-2.76	782	-2.58
	783	-3.51	783	-3.22	783	-2.76	783	-2.58
	784	-3.51	784	-3.22	784	-2.76	784	-2.58
	785	-3.51	785	-3.22	785	-2.76	785	-2.58
	786	-3.51	786	-3.22	786	-2.76	786	-2.58
	787	-3.51	787	-3.22	787	-2.76	787	-2.58
	788	-3.51	788	-3.22	788	-2.76	788	-2.58
	789	-3.51	789	-3.22	789	-2.76	789	-2.58
	790	-3.51	790	-3.22	790	-2.76	790	-2.58
	791	-3.51	791	-3.22	791	-2.76	791	-2.58
	792	-3.51	792	-3.22	792	-2.76	792	-2.58
	793	-3.51	793	-3.23	793	-2.76	793	-2.58
	794	-3.51	794	-3.23	794	-2.76	794	-2.58
	795	-3.52	795	-3.23	795	-2.76	795	-2.58
	796	-3.52	796	-3.23	796	-2.76	796	-2.58
	797	-3.52	797	-3.23	797	-2.76	797	-2.58
	798	-3.52	798	-3.23	798	-2.76	798	-2.58
	799	-3.52	799	-3.23	799	-2.76	799	-2.58
	800	-3.52	800	-3.23	800	-2.76	800	-2.58
	801	-3.52	801	-3.23	801	-2.76	801	-2.58
	802	-3.52	802	-3.23	802	-2.76	802	-2.58
	803	-3.52	803	-3.23	803	-2.76	803	-2.58
	804	-3.52	804	-3.23	804	-2.76	804	-2.58
	805	-3.52	805	-3.23	805	-2.76	805	-2.58
	806	-3.52	806	-3.23	806	-2.76	806	-2.58
	807	-3.52	807	-3.23	807	-2.76	807	-2.58
	808	-3.52	808	-3.23	808	-2.76	808	-2.58
	809	-3.52	809	-3.23	809	-2.76	809	-2.58
	810	-3.52	810	-3.23	810	-2.77	810	-2.58
	811	-3.52	811	-3.23	811	-2.77	811	-2.58
	812	-3.52	812	-3.23	812	-2.77	812	-2.58
	813	-3.52	813	-3.23	813	-2.77	813	-2.58
	814	-3.52	814	-3.23	814	-2.77	814	-2.58
	815	-3.52	815	-3.23	815	-2.77	815	-2.58
	816	-3.52	816	-3.23	816	-2.77	816	-2.58
	817	-3.52	817	-3.23	817	-2.77	817	-2.58
	818	-3.52	818	-3.23	818	-2.77	818	-2.58
	819	-3.52	819	-3.23	819	-2.77	819	-2.58
	820	-3.52	820	-3.23	820	-2.77	820	-2.58
	821	-3.52	821	-3.23	821	-2.77	821	-2.58
	822	-3.52	822	-3.23	822	-2.77	822	-2.58
	823	-3.52	823	-3.23	823	-2.77	823	-2.58
	824	-3.52	824	-3.23	824	-2.77	824	-2.58
	825	-3.52	825	-3.23	825	-2.77	825	-2.58
	826	-3.52	826	-3.23	826	-2.77	826	-2.58
	827	-3.52	827	-3.23	827	-2.77	827	-2.58
	828	-3.52	828	-3.23	828	-2.77	828	-2.58
	829	-3.52	829	-3.23	829	-2.77	829	-2.58
	830	-3.52	830	-3.23	830	-2.77	830	-2.58
	831	-3.52	831	-3.23	831	-2.77	831	-2.58
	832	-3.52	832	-3.23	832	-2.77	832	-2.58
	833	-3.52	833	-3.23	833	-2.77	833	-2.58
	834	-3.52	834	-3.23	834	-2.77	834	-2.58
	835	-3.52	835	-3.23	835	-2.77	835	-2.58
	836	-3.52	836	-3.24	836	-2.77	836	-2.58
	837	-3.52	837	-3.24	837	-2.77	837	-2.58
	838	-3.53	838	-3.24	838	-2.77	838	-2.58
	839	-3.53	839	-3.24	839	-2.77	839	-2.58
	840	-3.53	840	-3.24	840	-2.77	840	-2.58
	841	-3.53	841	-3.24	841	-2.77	841	-2.58
	842	-3.53	842	-3.24	842	-2.77	842	-2.58
	843	-3.53	843	-3.24	843	-2.77	843	-2.58
	844	-3.53	844	-3.24	844	-2.77	844	-2.58
	845	-3.53	845	-3.24	845	-2.77	845	-2.58
	846	-3.53	846	-3.24	846	-2.77	846	-2.58
	847	-3.53	847	-3.24	847	-2.77	847	-2.58
	848	-3.53	848	-3.24	848	-2.77	848	-2.58
	849	-3.53	849	-3.24	849	-2.77	849	-2.58
	850	-3.53	850	-3.24	850	-2.77	850	-2.58
	851	-3.53	851	-3.24	851	-2.77	851	-2.58
	852	-3.53	852	-3.24	852	-2.77	852	-2.58
	853	-3.53	853	-3.24	853	-2.77	853	-2.58
	854	-3.53	854	-3.24	854	-2.77	854	-2.58
	855	-3.53	855	-3.24	855	-2.77	855	-2.58
	856	-3.53	856	-3.24	856	-2.77	856	-2.58
	857	-3.53	857	-3.24	857	-2.78	857	-2.58
	858	-3.53	858	-3.24	858	-2.78	858	-2.58
	859	-3.53	859	-3.24	859	-2.78	859	-2.58
	860	-3.53	860	-3.24	860	-2.78	860	-2.58
	861	-3.53	861	-3.24	861	-2.78	861	-2.58
	862	-3.53	862	-3.24	862	-2.78	862	-2.58
	863	-3.53	863	-3.24	863	-2.78	863	-2.58
	864	-3.53	864	-3.24	864	-2.78	864	-2.58
	865	-3.53	865	-3.24	865	-2.78	865	-2.58
	866	-3.53	866	-3.24	866	-2.78	866	-2.58
	867	-3.53	867	-3.24	867	-2.78	867	-2.58
	868	-3.53	868	-3.24	868	-2.78	868	-2.58
	869	-3.53	869	-3.24	869	-2.78	869	-2.58
	870	-3.53	870	-3.24	870	-2.78	870	-2.58
	871	-3.53	871	-3.24	871	-2.78	871	-2.58
	872	-3.53	872	-3.24	872	-2.78	872	-2.58
	873	-3.53	873	-3.24	873	-2.78	873	-2.58
	874	-3.53	874	-3.24	874	-2.78	874	-2.58
	875	-3.53	875	-3.24	875	-2.78	875	-2.58
	876	-3.53	876	-3.24	876	-2.78	876	-2.58
	877	-3.53	877	-3.24	877	-2.78	877	-2.58
	878	-3.53	878	-3.24	878	-2.78	878	-2.58
	879	-3.53	879	-3.24	879	-2.78	879	-2.58
	880	-3.53	880	-3.24	880	-2.78	880	-2.58
	881	-3.53	881	-3.24	881	-2.78	881	-2.58
	882	-3.53	882	-3.24	882	-2.78	882	-2.58
	883	-3.53	883	-3.24	883	-2.79	883	-2.58
	884	-3.53	884	-3.24	884	-2.79	884	-2.58
	885	-3.53	885	-3.24	885	-2.79	885	-2.58
	886	-3.53	886	-3.24	886	-2.79	886	-2.58
	887	-3.53	887	-3.24	887	-2.79	887	-2.58
	888	-3.53	888	-3.24	888	-2.79	888	-2.58
	889	-3.53	889	-3.24	889	-2.79	889	-2.58
	890	-3.53	890	-3.24	890	-2.79	890	-2.58
	891	-3.53	891	-3.24	891	-2.79	891	-2.58
	892	-3.53	892	-3.24	892	-2.79	892	-2.58
	893	-3.53	893	-3.24	893	-2.79	893	-2.58
	894	-3.53	894	-3.24	894	-2.79	894	-2.58
	895	-3.53	895	-3.24	895	-2.79	895	-2.58
	896	-3.53	896	-3.24	896	-2.79	896	-2.58
	897	-3.53	897	-3.24	897	-2.79	897	-2.58
	898	-3.53	898	-3.24	898	-2.79	898	-2.58
	899	-3.53	899	-3.24	899	-2.79	899	-2.58
	900	-3.53	900	-3.24	900	-2.79	900	-2.58
	901	-3.53	901	-3.24	901	-2.79	901	-2.58
	902	-3.53	902	-3.24	902	-2.79	902	-2.58
	903	-3.53	903	-3.24	903	-2.79	903	-2.58
	904	-3.53	904	-3.24	904	-2.79	904	-2.58
	905	-3.53	905	-3.24	905	-2.79	905	-2.58
	906	-3.53	906	-3.24	906	-2.79	906	-2.58
	907	-3.53	907	-3.24	907	-2.8	907	-2.58
	908	-3.53	908	-3.24	908	-2.8	908	-2.58
	909	-3.53	909	-3.24	909	-2.8	909	-2.58
	910	-3.53	910	-3.24	910	-2.8	910	-2.58
	911	-3.53	911	-3.24	911	-2.8	911	-2.58
	912	-3.53	912	-3.24	912	-2.8	912	-2.58
	913	-3.53	913	-3.24	913	-2.8	913	-2.58
	914	-3.53	914	-3.24	914	-2.8	914	-2.58
	915	-3.53	915	-3.24	915	-2.8	915	-2.58
	916	-3.53	916	-3.24	916	-2.8	916	-2.58
	917	-3.53	917	-3.24	917	-2.8	917	-2.58
	918	-3.53	918	-3.24	918	-2.8	918	-2.58
	919	-3.53	919	-3.24	919	-2.8	919	-2.58
	920	-3.53	920	-3.24	920	-2.8	920	-2.58
	921	-3.53	921	-3.24	921	-2.8	921	-2.58
	922	-3.53	922	-3.24	922	-2.8	922	-2.58
	923	-3.53	923	-3.24	923	-2.8	923	-2.58
	924	-3.53	924	-3.24	924	-2.8	924	-2.58
	925	-3.53	925	-3.24	925	-2.8	925	-2.58
	926	-3.53	926	-3.24	926	-2.8	926	-2.58
	927	-3.53	927	-3.24	927	-2.8	927	-2.58
	928	-3.53	928	-3.24	928	-2.8	928	-2.58
	929	-3.53	929	-3.24	929	-2.8	929	-2.58
	930	-3.54	930	-3.24	930	-2.8	930	-2.58
	931	-3.54	931	-3.24	931	-2.8	931	-2.58
	932	-3.54	932	-3.24	932	-2.8	932	-2.58
	933	-3.54	933	-3.24	933	-2.8	933	-2.58
	934	-3.54	934	-3.24	934	-2.8	934	-2.58
	935	-3.54	935	-3.24	935	-2.8	935	-2.58
	936	-3.54	936	-3.24	936	-2.8	936	-2.58
	937	-3.54	937	-3.24	937	-2.8	937	-2.58
	938	-3.54	938	-3.24	938	-2.8	938	-2.58
	939	-3.54	939	-3.24	939	-2.8	939	-2.58
	940	-3.54	940	-3.24	940	-2.8	940	-2.58
	941	-3.54	941	-3.24	941	-2.8	941	-2.58
	942	-3.54	942	-3.24	942	-2.8	942	-2.58
	943	-3.54	943	-3.24	943	-2.8	943	-2.58
	944	-3.54	944	-3.24	944	-2.81	944	-2.58
	945	-3.54	945	-3.24	945	-2.81	945	-2.58
	946	-3.54	946	-3.24	946	-2.81	946	-2.58
	947	-3.54	947	-3.24	947	-2.81	947	-2.58
	948	-3.54	948	-3.24	948	-2.81	948	-2.58
	949	-3.54	949	-3.24	949	-2.81	949	-2.58
	950	-3.54	950	-3.24	950	-2.81	950	-2.58
	951	-3.54	951	-3.24	951	-2.81	951	-2.58
	952	-3.54	952	-3.24	952	-2.81	952	-2.58
	953	-3.54	953	-3.24	953	-2.81	953	-2.58
	954	-3.54	954	-3.24	954	-2.81	954	-2.58
	955	-3.54	955	-3.24	955	-2.81	955	-2.58
	956	-3.54	956	-3.24	956	-2.81	956	-2.58
	957	-3.54	957	-3.24	957	-2.81	957	-2.58
	958	-3.54	958	-3.24	958	-2.81	958	-2.58
	959	-3.54	959	-3.24	959	-2.81	959	-2.58
	960	-3.54	960	-3.24	960	-2.81	960	-2.58
	961	-3.54	961	-3.24	961	-2.81	961	-2.58
	962	-3.54	962	-3.24	962	-2.81	962	-2.58
	963	-3.54	963	-3.24	963	-2.81	963	-2.58
	964	-3.54	964	-3.25	964	-2.81	964	-2.58
	965	-3.54	965	-3.25	965	-2.81	965	-2.58
	966	-3.54	966	-3.25	966	-2.81	966	-2.58
	967	-3.54	967	-3.25	967	-2.81	967	-2.58
	968	-3.54	968	-3.25	968	-2.81	968	-2.58
	969	-3.54	969	-3.25	969	-2.81	969	-2.58
	970	-3.54	970	-3.25	970	-2.81	970	-2.58
	971	-3.54	971	-3.25	971	-2.81	971	-2.58
	972	-3.54	972	-3.25	972	-2.81	972	-2.58
	973	-3.55	973	-3.25	973	-2.81	973	-2.58
	974	-3.55	974	-3.25	974	-2.81	974	-2.59
	975	-3.55	975	-3.25	975	-2.81	975	-2.59
	976	-3.55	976	-3.25	976	-2.81	976	-2.59
	977	-3.55	977	-3.25	977	-2.82	977	-2.59
	978	-3.55	978	-3.25	978	-2.82	978	-2.59
	979	-3.55	979	-3.25	979	-2.82	979	-2.59
	980	-3.55	980	-3.25	980	-2.82	980	-2.59
	981	-3.55	981	-3.25	981	-2.82	981	-2.59
	982	-3.55	982	-3.25	982	-2.82	982	-2.59
	983	-3.55	983	-3.25	983	-2.82	983	-2.59
	984	-3.55	984	-3.25	984	-2.82	984	-2.59
	985	-3.55	985	-3.25	985	-2.82	985	-2.59
	986	-3.55	986	-3.25	986	-2.82	986	-2.59
	987	-3.55	987	-3.25	987	-2.82	987	-2.59
	988	-3.55	988	-3.25	988	-2.82	988	-2.59
	989	-3.55	989	-3.25	989	-2.82	989	-2.59
	990	-3.55	990	-3.25	990	-2.82	990	-2.59
	991	-3.55	991	-3.25	991	-2.82	991	-2.59
	992	-3.55	992	-3.24	992	-2.82	992	-2.59
	993	-3.55	993	-3.24	993	-2.82	993	-2.59
	994	-3.55	994	-3.24	994	-2.82	994	-2.59
	995	-3.55	995	-3.24	995	-2.82	995	-2.59
	996	-3.55	996	-3.24	996	-2.82	996	-2.59
	997	-3.55	997	-3.24	997	-2.82	997	-2.59
	998	-3.55	998	-3.24	998	-2.82	998	-2.59
	999	-3.55	999	-3.24	999	-2.82	999	-2.59
	1000	-3.55	1000	-3.24	1000	-2.82	1000	-2.59
	1001	-3.55	1001	-3.24	1001	-2.82	1001	-2.59
	1002	-3.55	1002	-3.24	1002	-2.82	1002	-2.59
	1003	-3.55	1003	-3.24	1003	-2.82	1003	-2.59
	1004	-3.56	1004	-3.24	1004	-2.82	1004	-2.59
	1005	-3.56	1005	-3.24	1005	-2.82	1005	-2.59
	1006	-3.56	1006	-3.24	1006	-2.82	1006	-2.59
	1007	-3.56	1007	-3.24	1007	-2.82	1007	-2.59
	1008	-3.56	1008	-3.24	1008	-2.82	1008	-2.59
	1009	-3.56	1009	-3.24	1009	-2.82	1009	-2.59
	1010	-3.56	1010	-3.24	1010	-2.82	1010	-2.59
	1011	-3.56	1011	-3.24	1011	-2.82	1011	-2.59
	1012	-3.56	1012	-3.24	1012	-2.82	1012	-2.59
	1013	-3.56	1013	-3.24	1013	-2.82	1013	-2.59
	1014	-3.56	1014	-3.24	1014	-2.82	1014	-2.59
	1015	-3.56	1015	-3.24	1015	-2.82	1015	-2.59
	1016	-3.56	1016	-3.24	1016	-2.82	1016	-2.59
	1017	-3.56	1017	-3.24	1017	-2.82	1017	-2.59
	1018	-3.56	1018	-3.24	1018	-2.82	1018	-2.59
	1019	-3.56	1019	-3.24	1019	-2.82	1019	-2.59
	1020	-3.56	1020	-3.24	1020	-2.82	1020	-2.59
	1021	-3.56	1021	-3.24	1021	-2.82	1021	-2.59
	1022	-3.56	1022	-3.24	1022	-2.83	1022	-2.59
	1023	-3.56	1023	-3.24	1023	-2.83	1023	-2.59
	1024	-3.56	1024	-3.24	1024	-2.83	1024	-2.59
	1025	-3.56	1025	-3.24	1025	-2.83	1025	-2.59
	1026	-3.56	1026	-3.24	1026	-2.83	1026	-2.59
	1027	-3.56	1027	-3.24	1027	-2.83	1027	-2.59
	1028	-3.56	1028	-3.24	1028	-2.83	1028	-2.59
	1029	-3.56	1029	-3.24	1029	-2.83	1029	-2.59
	1030	-3.56	1030	-3.24	1030	-2.83	1030	-2.59
	1031	-3.56	1031	-3.24	1031	-2.83	1031	-2.59
	1032	-3.56	1032	-3.24	1032	-2.83	1032	-2.59
	1033	-3.56	1033	-3.24	1033	-2.83	1033	-2.59
	1034	-3.56	1034	-3.24	1034	-2.83	1034	-2.59
	1035	-3.56	1035	-3.24	1035	-2.83	1035	-2.59
	1036	-3.56	1036	-3.24	1036	-2.83	1036	-2.59
	1037	-3.56	1037	-3.24	1037	-2.83	1037	-2.59
	1038	-3.56	1038	-3.24	1038	-2.83	1038	-2.59
	1039	-3.56	1039	-3.24	1039	-2.83	1039	-2.59
	1040	-3.56	1040	-3.24	1040	-2.83	1040	-2.59
	1041	-3.57	1041	-3.24	1041	-2.83	1041	-2.59
	1042	-3.57	1042	-3.24	1042	-2.83	1042	-2.59
	1043	-3.57	1043	-3.24	1043	-2.83	1043	-2.59
	1044	-3.57	1044	-3.24	1044	-2.83	1044	-2.59
	1045	-3.57	1045	-3.24	1045	-2.83	1045	-2.59
	1046	-3.57	1046	-3.24	1046	-2.83	1046	-2.59
	1047	-3.57	1047	-3.24	1047	-2.83	1047	-2.59
	1048	-3.57	1048	-3.24	1048	-2.83	1048	-2.59
	1049	-3.57	1049	-3.24	1049	-2.84	1049	-2.59
	1050	-3.57	1050	-3.24	1050	-2.84	1050	-2.59
	1051	-3.57	1051	-3.24	1051	-2.84	1051	-2.59
	1052	-3.57	1052	-3.24	1052	-2.84	1052	-2.59
	1053	-3.57	1053	-3.24	1053	-2.84	1053	-2.59
	1054	-3.57	1054	-3.24	1054	-2.84	1054	-2.59
	1055	-3.57	1055	-3.24	1055	-2.84	1055	-2.59
	1056	-3.57	1056	-3.24	1056	-2.84	1056	-2.59
	1057	-3.57	1057	-3.24	1057	-2.84	1057	-2.59
	1058	-3.57	1058	-3.24	1058	-2.84	1058	-2.59
	1059	-3.57	1059	-3.24	1059	-2.84	1059	-2.59
	1060	-3.57	1060	-3.24	1060	-2.84	1060	-2.59
	1061	-3.57	1061	-3.24	1061	-2.84	1061	-2.59
	1062	-3.57	1062	-3.24	1062	-2.84	1062	-2.59
	1063	-3.57	1063	-3.24	1063	-2.84	1063	-2.59
	1064	-3.57	1064	-3.24	1064	-2.84	1064	-2.59
	1065	-3.57	1065	-3.24	1065	-2.84	1065	-2.59
	1066	-3.57	1066	-3.24	1066	-2.84	1066	-2.59
	1067	-3.57	1067	-3.24	1067	-2.84	1067	-2.59
	1068	-3.57	1068	-3.24	1068	-2.84	1068	-2.59
	1069	-3.57	1069	-3.24	1069	-2.84	1069	-2.59
	1070	-3.57	1070	-3.24	1070	-2.84	1070	-2.59
	1071	-3.58	1071	-3.24	1071	-2.84	1071	-2.59
	1072	-3.58	1072	-3.24	1072	-2.84	1072	-2.59
	1073	-3.58	1073	-3.24	1073	-2.84	1073	-2.59
	1074	-3.58	1074	-3.24	1074	-2.84	1074	-2.59
	1075	-3.58	1075	-3.24	1075	-2.84	1075	-2.59
	1076	-3.58	1076	-3.24	1076	-2.84	1076	-2.59
	1077	-3.58	1077	-3.24	1077	-2.84	1077	-2.59
	1078	-3.58	1078	-3.24	1078	-2.84	1078	-2.59
	1079	-3.58	1079	-3.24	1079	-2.84	1079	-2.59
	1080	-3.58	1080	-3.24	1080	-2.84	1080	-2.59
	1081	-3.58	1081	-3.24	1081	-2.84	1081	-2.59
	1082	-3.58	1082	-3.24	1082	-2.84	1082	-2.59
	1083	-3.58	1083	-3.24	1083	-2.84	1083	-2.59
	1084	-3.58	1084	-3.24	1084	-2.84	1084	-2.59
	1085	-3.58	1085	-3.24	1085	-2.84	1085	-2.59
	1086	-3.58	1086	-3.24	1086	-2.84	1086	-2.59
	1087	-3.58	1087	-3.24	1087	-2.84	1087	-2.59
	1088	-3.58	1088	-3.24	1088	-2.84	1088	-2.59
	1089	-3.58	1089	-3.24	1089	-2.84	1089	-2.59
	1090	-3.58	1090	-3.24	1090	-2.84	1090	-2.59
	1091	-3.58	1091	-3.24	1091	-2.84	1091	-2.59
	1092	-3.58	1092	-3.24	1092	-2.84	1092	-2.59
	1093	-3.58	1093	-3.24	1093	-2.84	1093	-2.59
	1094	-3.58	1094	-3.24	1094	-2.84	1094	-2.59
	1095	-3.58	1095	-3.24	1095	-2.84	1095	-2.59
	1096	-3.58	1096	-3.24	1096	-2.84	1096	-2.59
	1097	-3.58	1097	-3.24	1097	-2.84	1097	-2.59
	1098	-3.58	1098	-3.24	1098	-2.84	1098	-2.59
	1099	-3.58	1099	-3.24	1099	-2.84	1099	-2.59
	1100	-3.59	1100	-3.24	1100	-2.84	1100	-2.59
	1101	-3.59	1101	-3.24	1101	-2.84	1101	-2.59
	1102	-3.59	1102	-3.24	1102	-2.84	1102	-2.59
	1103	-3.59	1103	-3.24	1103	-2.84	1103	-2.59
	1104	-3.59	1104	-3.24	1104	-2.84	1104	-2.59
	1105	-3.59	1105	-3.24	1105	-2.84	1105	-2.59
	1106	-3.59	1106	-3.24	1106	-2.84	1106	-2.59
	1107	-3.59	1107	-3.24	1107	-2.84	1107	-2.59
	1108	-3.59	1108	-3.24	1108	-2.84	1108	-2.59
	1109	-3.59	1109	-3.24	1109	-2.84	1109	-2.59
	1110	-3.59	1110	-3.24	1110	-2.84	1110	-2.59
	1111	-3.59	1111	-3.24	1111	-2.84	1111	-2.59
	1112	-3.59	1112	-3.24	1112	-2.84	1112	-2.59
	1113	-3.59	1113	-3.24	1113	-2.84	1113	-2.59
	1114	-3.59	1114	-3.24	1114	-2.84	1114	-2.59
	1115	-3.59	1115	-3.24	1115	-2.84	1115	-2.6
	1116	-3.59	1116	-3.24	1116	-2.84	1116	-2.6
	1117	-3.59	1117	-3.24	1117	-2.84	1117	-2.6
	1118	-3.59	1118	-3.24	1118	-2.84	1118	-2.6
	1119	-3.59	1119	-3.24	1119	-2.84	1119	-2.6
	1120	-3.59	1120	-3.24	1120	-2.84	1120	-2.6
	1121	-3.59	1121	-3.24	1121	-2.84	1121	-2.6
	1122	-3.59	1122	-3.24	1122	-2.85	1122	-2.6
	1123	-3.59	1123	-3.24	1123	-2.85	1123	-2.6
	1124	-3.59	1124	-3.24	1124	-2.85	1124	-2.6
	1125	-3.59	1125	-3.24	1125	-2.85	1125	-2.6
	1126	-3.59	1126	-3.24	1126	-2.85	1126	-2.6
	1127	-3.59	1127	-3.24	1127	-2.85	1127	-2.6
	1128	-3.59	1128	-3.24	1128	-2.85	1128	-2.6
	1129	-3.59	1129	-3.24	1129	-2.85	1129	-2.6
	1130	-3.59	1130	-3.24	1130	-2.85	1130	-2.6
	1131	-3.59	1131	-3.24	1131	-2.85	1131	-2.6
	1132	-3.59	1132	-3.24	1132	-2.85	1132	-2.6
	1133	-3.6	1133	-3.24	1133	-2.85	1133	-2.6
	1134	-3.6	1134	-3.24	1134	-2.85	1134	-2.6
	1135	-3.6	1135	-3.24	1135	-2.85	1135	-2.6
	1136	-3.6	1136	-3.24	1136	-2.85	1136	-2.6
	1137	-3.6	1137	-3.24	1137	-2.85	1137	-2.6
	1138	-3.6	1138	-3.24	1138	-2.85	1138	-2.6
	1139	-3.6	1139	-3.24	1139	-2.85	1139	-2.6
	1140	-3.6	1140	-3.24	1140	-2.85	1140	-2.6
	1141	-3.6	1141	-3.24	1141	-2.85	1141	-2.6
	1142	-3.6	1142	-3.24	1142	-2.85	1142	-2.6
	1143	-3.6	1143	-3.24	1143	-2.85	1143	-2.6
	1144	-3.6	1144	-3.24	1144	-2.85	1144	-2.6
	1145	-3.6	1145	-3.24	1145	-2.85	1145	-2.6
	1146	-3.6	1146	-3.24	1146	-2.85	1146	-2.6
	1147	-3.6	1147	-3.24	1147	-2.85	1147	-2.6
	1148	-3.6	1148	-3.24	1148	-2.85	1148	-2.6
	1149	-3.6	1149	-3.24	1149	-2.85	1149	-2.6
	1150	-3.6	1150	-3.24	1150	-2.85	1150	-2.6
	1151	-3.6	1151	-3.24	1151	-2.85	1151	-2.6
	1152	-3.6	1152	-3.24	1152	-2.85	1152	-2.6
	1153	-3.6	1153	-3.24	1153	-2.85	1153	-2.6
	1154	-3.6	1154	-3.24	1154	-2.85	1154	-2.6
	1155	-3.6	1155	-3.24	1155	-2.85	1155	-2.6
	1156	-3.6	1156	-3.24	1156	-2.85	1156	-2.6
	1157	-3.6	1157	-3.24	1157	-2.85	1157	-2.6
	1158	-3.6	1158	-3.24	1158	-2.85	1158	-2.6
	1159	-3.6	1159	-3.24	1159	-2.85	1159	-2.6
	1160	-3.6	1160	-3.24	1160	-2.85	1160	-2.6
	1161	-3.6	1161	-3.24	1161	-2.85	1161	-2.6
	1162	-3.6	1162	-3.24	1162	-2.85	1162	-2.6
	1163	-3.6	1163	-3.24	1163	-2.85	1163	-2.6
	1164	-3.6	1164	-3.24	1164	-2.85	1164	-2.6
	1165	-3.6	1165	-3.24	1165	-2.85	1165	-2.6
	1166	-3.6	1166	-3.24	1166	-2.85	1166	-2.6
	1167	-3.6	1167	-3.24	1167	-2.86	1167	-2.6
	1168	-3.6	1168	-3.24	1168	-2.86	1168	-2.6
	1169	-3.6	1169	-3.24	1169	-2.86	1169	-2.6
	1170	-3.61	1170	-3.24	1170	-2.86	1170	-2.6
	1171	-3.61	1171	-3.24	1171	-2.86	1171	-2.6
	1172	-3.61	1172	-3.24	1172	-2.86	1172	-2.6
	1173	-3.61	1173	-3.24	1173	-2.86	1173	-2.6
	1174	-3.61	1174	-3.24	1174	-2.86	1174	-2.6
	1175	-3.61	1175	-3.24	1175	-2.86	1175	-2.6
	1176	-3.61	1176	-3.24	1176	-2.86	1176	-2.6
	1177	-3.61	1177	-3.24	1177	-2.86	1177	-2.6
	1178	-3.61	1178	-3.24	1178	-2.86	1178	-2.6
	1179	-3.61	1179	-3.24	1179	-2.86	1179	-2.6
	1180	-3.61	1180	-3.24	1180	-2.86	1180	-2.6
	1181	-3.61	1181	-3.24	1181	-2.86	1181	-2.6
	1182	-3.61	1182	-3.24	1182	-2.86	1182	-2.61
	1183	-3.61	1183	-3.24	1183	-2.86	1183	-2.61
	1184	-3.61	1184	-3.24	1184	-2.86	1184	-2.61
	1185	-3.61	1185	-3.24	1185	-2.86	1185	-2.61
	1186	-3.61	1186	-3.24	1186	-2.86	1186	-2.61
	1187	-3.61	1187	-3.24	1187	-2.86	1187	-2.61
	1188	-3.61	1188	-3.24	1188	-2.86	1188	-2.61
	1189	-3.61	1189	-3.24	1189	-2.86	1189	-2.61
	1190	-3.61	1190	-3.24	1190	-2.86	1190	-2.61
	1191	-3.61	1191	-3.24	1191	-2.86	1191	-2.61
	1192	-3.61	1192	-3.24	1192	-2.86	1192	-2.61
	1193	-3.61	1193	-3.24	1193	-2.86	1193	-2.61
	1194	-3.61	1194	-3.24	1194	-2.86	1194	-2.61
	1195	-3.61	1195	-3.24	1195	-2.86	1195	-2.61
	1196	-3.61	1196	-3.24	1196	-2.86	1196	-2.61
	1197	-3.61	1197	-3.24	1197	-2.86	1197	-2.61
	1198	-3.61	1198	-3.24	1198	-2.86	1198	-2.61
	1199	-3.61	1199	-3.24	1199	-2.86	1199	-2.61
	1200	-3.61	1200	-3.24	1200	-2.86	1200	-2.61
	1201	-3.61	1201	-3.24	1201	-2.86	1201	-2.61
	1202	-3.61	1202	-3.24	1202	-2.86	1202	-2.61
	1203	-3.61	1203	-3.24	1203	-2.86	1203	-2.61
	1204	-3.62	1204	-3.24	1204	-2.86	1204	-2.61
	1205	-3.62	1205	-3.24	1205	-2.86	1205	-2.61
	1206	-3.62	1206	-3.24	1206	-2.86	1206	-2.61
	1207	-3.62	1207	-3.24	1207	-2.86	1207	-2.61
	1208	-3.62	1208	-3.24	1208	-2.86	1208	-2.61
	1209	-3.62	1209	-3.24	1209	-2.86	1209	-2.61
	1210	-3.62	1210	-3.24	1210	-2.86	1210	-2.61
	1211	-3.62	1211	-3.24	1211	-2.86	1211	-2.61
	1212	-3.62	1212	-3.24	1212	-2.86	1212	-2.61
	1213	-3.62	1213	-3.24	1213	-2.86	1213	-2.61
	1214	-3.62	1214	-3.24	1214	-2.86	1214	-2.61
	1215	-3.62	1215	-3.24	1215	-2.86	1215	-2.61
	1216	-3.62	1216	-3.24	1216	-2.86	1216	-2.61
	1217	-3.62	1217	-3.24	1217	-2.86	1217	-2.61
	1218	-3.62	1218	-3.24	1218	-2.86	1218	-2.61
	1219	-3.62	1219	-3.24	1219	-2.86	1219	-2.61
	1220	-3.62	1220	-3.24	1220	-2.86	1220	-2.61
	1221	-3.62	1221	-3.24	1221	-2.86	1221	-2.61
	1222	-3.62	1222	-3.24	1222	-2.86	1222	-2.61
	1223	-3.62	1223	-3.24	1223	-2.86	1223	-2.61
	1224	-3.62	1224	-3.24	1224	-2.86	1224	-2.61
	1225	-3.62	1225	-3.24	1225	-2.86	1225	-2.61
	1226	-3.62	1226	-3.24	1226	-2.86	1226	-2.61
	1227	-3.62	1227	-3.24	1227	-2.86	1227	-2.61
	1228	-3.62	1228	-3.24	1228	-2.86	1228	-2.61
	1229	-3.62	1229	-3.24	1229	-2.86	1229	-2.61
	1230	-3.62	1230	-3.24	1230	-2.86	1230	-2.61
	1231	-3.62	1231	-3.24	1231	-2.86	1231	-2.61
	1232	-3.62	1232	-3.24	1232	-2.86	1232	-2.61
	1233	-3.63	1233	-3.24	1233	-2.86	1233	-2.61
	1234	-3.63	1234	-3.24	1234	-2.86	1234	-2.61
	1235	-3.63	1235	-3.24	1235	-2.86	1235	-2.61
	1236	-3.63	1236	-3.24	1236	-2.86	1236	-2.61
	1237	-3.63	1237	-3.24	1237	-2.86	1237	-2.61
	1238	-3.63	1238	-3.24	1238	-2.86	1238	-2.61
	1239	-3.63	1239	-3.24	1239	-2.86	1239	-2.61
	1240	-3.63	1240	-3.24	1240	-2.86	1240	-2.61
	1241	-3.63	1241	-3.24	1241	-2.86	1241	-2.61
	1242	-3.63	1242	-3.24	1242	-2.86	1242	-2.61
	1243	-3.63	1243	-3.24	1243	-2.87	1243	-2.61
	1244	-3.63	1244	-3.24	1244	-2.87	1244	-2.61
	1245	-3.63	1245	-3.24	1245	-2.87	1245	-2.61
	1246	-3.63	1246	-3.24	1246	-2.87	1246	-2.61
	1247	-3.63	1247	-3.24	1247	-2.87	1247	-2.61
	1248	-3.63	1248	-3.24	1248	-2.87	1248	-2.61
	1249	-3.63	1249	-3.24	1249	-2.87	1249	-2.61
	1250	-3.63	1250	-3.24	1250	-2.87	1250	-2.61
	1251	-3.63	1251	-3.24	1251	-2.87	1251	-2.61
	1252	-3.63	1252	-3.24	1252	-2.87	1252	-2.61
	1253	-3.63	1253	-3.24	1253	-2.87	1253	-2.61
	1254	-3.63	1254	-3.24	1254	-2.87	1254	-2.61
	1255	-3.63	1255	-3.24	1255	-2.87	1255	-2.61
	1256	-3.63	1256	-3.24	1256	-2.87	1256	-2.61
	1257	-3.63	1257	-3.24	1257	-2.87	1257	-2.61
	1258	-3.63	1258	-3.24	1258	-2.87	1258	-2.61
	1259	-3.63	1259	-3.24	1259	-2.87	1259	-2.61
	1260	-3.64	1260	-3.24	1260	-2.87	1260	-2.61
	1261	-3.64	1261	-3.24	1261	-2.87	1261	-2.61
	1262	-3.64	1262	-3.24	1262	-2.87	1262	-2.61
	1263	-3.64	1263	-3.24	1263	-2.87	1263	-2.61
	1264	-3.64	1264	-3.24	1264	-2.87	1264	-2.61
	1265	-3.64	1265	-3.24	1265	-2.87	1265	-2.61
	1266	-3.64	1266	-3.24	1266	-2.87	1266	-2.61
	1267	-3.64	1267	-3.24	1267	-2.87	1267	-2.61
	1268	-3.64	1268	-3.24	1268	-2.87	1268	-2.61
	1269	-3.64	1269	-3.24	1269	-2.87	1269	-2.61
	1270	-3.64	1270	-3.24	1270	-2.87	1270	-2.61
	1271	-3.64	1271	-3.24	1271	-2.87	1271	-2.61
	1272	-3.64	1272	-3.24	1272	-2.87	1272	-2.61
	1273	-3.64	1273	-3.24	1273	-2.87	1273	-2.61
	1274	-3.64	1274	-3.24	1274	-2.87	1274	-2.61
	1275	-3.64	1275	-3.24	1275	-2.87	1275	-2.61
	1276	-3.64	1276	-3.24	1276	-2.87	1276	-2.61
	1277	-3.64	1277	-3.24	1277	-2.87	1277	-2.61
	1278	-3.64	1278	-3.24	1278	-2.87	1278	-2.61
	1279	-3.64	1279	-3.24	1279	-2.87	1279	-2.61
	1280	-3.64	1280	-3.24	1280	-2.87	1280	-2.61
	1281	-3.65	1281	-3.24	1281	-2.87	1281	-2.61
	1282	-3.65	1282	-3.24	1282	-2.87	1282	-2.61
	1283	-3.65	1283	-3.24	1283	-2.87	1283	-2.61
	1284	-3.65	1284	-3.24	1284	-2.87	1284	-2.61
	1285	-3.65	1285	-3.24	1285	-2.87	1285	-2.61
	1286	-3.65	1286	-3.24	1286	-2.87	1286	-2.61
	1287	-3.65	1287	-3.24	1287	-2.87	1287	-2.61
	1288	-3.65	1288	-3.24	1288	-2.87	1288	-2.61
	1289	-3.65	1289	-3.24	1289	-2.87	1289	-2.61
	1290	-3.65	1290	-3.24	1290	-2.87	1290	-2.61
	1291	-3.65	1291	-3.24	1291	-2.87	1291	-2.61
	1292	-3.65	1292	-3.24	1292	-2.88	1292	-2.61
	1293	-3.65	1293	-3.24	1293	-2.88	1293	-2.61
	1294	-3.65	1294	-3.24	1294	-2.88	1294	-2.61
	1295	-3.65	1295	-3.24	1295	-2.88	1295	-2.61
	1296	-3.65	1296	-3.24	1296	-2.88	1296	-2.61
	1297	-3.65	1297	-3.24	1297	-2.88	1297	-2.61
	1298	-3.65	1298	-3.24	1298	-2.88	1298	-2.61
	1299	-3.65	1299	-3.24	1299	-2.88	1299	-2.61
	1300	-3.65	1300	-3.24	1300	-2.88	1300	-2.61
	1301	-3.65	1301	-3.24	1301	-2.88	1301	-2.61
	1302	-3.65	1302	-3.24	1302	-2.88	1302	-2.61
	1303	-3.65	1303	-3.24	1303	-2.88	1303	-2.61
	1304	-3.66	1304	-3.24	1304	-2.88	1304	-2.61
	1305	-3.66	1305	-3.24	1305	-2.88	1305	-2.61
	1306	-3.66	1306	-3.24	1306	-2.88	1306	-2.61
	1307	-3.66	1307	-3.24	1307	-2.88	1307	-2.61
	1308	-3.66	1308	-3.24	1308	-2.88	1308	-2.61
	1309	-3.66	1309	-3.24	1309	-2.88	1309	-2.61
	1310	-3.66	1310	-3.24	1310	-2.88	1310	-2.61
	1311	-3.66	1311	-3.24	1311	-2.88	1311	-2.61
	1312	-3.66	1312	-3.24	1312	-2.88	1312	-2.61
	1313	-3.66	1313	-3.24	1313	-2.88	1313	-2.61
	1314	-3.66	1314	-3.24	1314	-2.88	1314	-2.61
	1315	-3.66	1315	-3.24	1315	-2.88	1315	-2.61
	1316	-3.66	1316	-3.24	1316	-2.88	1316	-2.61
	1317	-3.66	1317	-3.24	1317	-2.88	1317	-2.61
	1318	-3.66	1318	-3.24	1318	-2.88	1318	-2.61
	1319	-3.66	1319	-3.24	1319	-2.88	1319	-2.61
	1320	-3.66	1320	-3.24	1320	-2.88	1320	-2.61
	1321	-3.66	1321	-3.24	1321	-2.88	1321	-2.61
	1322	-3.66	1322	-3.24	1322	-2.88	1322	-2.61
	1323	-3.66	1323	-3.24	1323	-2.88	1323	-2.61
	1324	-3.66	1324	-3.24	1324	-2.88	1324	-2.61
	1325	-3.66	1325	-3.24	1325	-2.88	1325	-2.61
	1326	-3.67	1326	-3.24	1326	-2.88	1326	-2.61
	1327	-3.67	1327	-3.24	1327	-2.88	1327	-2.61
	1328	-3.67	1328	-3.25	1328	-2.88	1328	-2.61
	1329	-3.67	1329	-3.25	1329	-2.88	1329	-2.61
	1330	-3.67	1330	-3.25	1330	-2.88	1330	-2.61
	1331	-3.67	1331	-3.25	1331	-2.88	1331	-2.61
	1332	-3.67	1332	-3.25	1332	-2.88	1332	-2.61
	1333	-3.67	1333	-3.25	1333	-2.88	1333	-2.61
	1334	-3.67	1334	-3.25	1334	-2.88	1334	-2.61
	1335	-3.67	1335	-3.25	1335	-2.88	1335	-2.61
	1336	-3.67	1336	-3.25	1336	-2.88	1336	-2.61
	1337	-3.67	1337	-3.25	1337	-2.88	1337	-2.61
	1338	-3.67	1338	-3.25	1338	-2.88	1338	-2.61
	1339	-3.67	1339	-3.25	1339	-2.88	1339	-2.61
	1340	-3.67	1340	-3.25	1340	-2.88	1340	-2.61
	1341	-3.67	1341	-3.25	1341	-2.88	1341	-2.61
	1342	-3.67	1342	-3.25	1342	-2.88	1342	-2.61
	1343	-3.67	1343	-3.25	1343	-2.88	1343	-2.61
	1344	-3.67	1344	-3.25	1344	-2.88	1344	-2.61
	1345	-3.67	1345	-3.25	1345	-2.88	1345	-2.61
	1346	-3.68	1346	-3.25	1346	-2.89	1346	-2.61
	1347	-3.68	1347	-3.25	1347	-2.89	1347	-2.61
	1348	-3.68	1348	-3.25	1348	-2.89	1348	-2.61
	1349	-3.68	1349	-3.25	1349	-2.89	1349	-2.61
	1350	-3.68	1350	-3.25	1350	-2.89	1350	-2.61
	1351	-3.68	1351	-3.25	1351	-2.89	1351	-2.62
	1352	-3.68	1352	-3.25	1352	-2.89	1352	-2.62
	1353	-3.68	1353	-3.25	1353	-2.89	1353	-2.62
	1354	-3.68	1354	-3.25	1354	-2.89	1354	-2.62
	1355	-3.68	1355	-3.25	1355	-2.89	1355	-2.62
	1356	-3.68	1356	-3.25	1356	-2.89	1356	-2.62
	1357	-3.68	1357	-3.25	1357	-2.89	1357	-2.62
	1358	-3.68	1358	-3.25	1358	-2.89	1358	-2.62
	1359	-3.68	1359	-3.25	1359	-2.89	1359	-2.62
	1360	-3.68	1360	-3.25	1360	-2.89	1360	-2.62
	1361	-3.68	1361	-3.25	1361	-2.89	1361	-2.62
	1362	-3.68	1362	-3.25	1362	-2.89	1362	-2.62
	1363	-3.68	1363	-3.25	1363	-2.89	1363	-2.62
	1364	-3.68	1364	-3.25	1364	-2.89	1364	-2.62
	1365	-3.68	1365	-3.25	1365	-2.89	1365	-2.62
	1366	-3.69	1366	-3.25	1366	-2.89	1366	-2.62
	1367	-3.69	1367	-3.25	1367	-2.89	1367	-2.62
	1368	-3.69	1368	-3.25	1368	-2.89	1368	-2.62
	1369	-3.69	1369	-3.25	1369	-2.89	1369	-2.62
	1370	-3.69	1370	-3.25	1370	-2.89	1370	-2.62
	1371	-3.69	1371	-3.25	1371	-2.89	1371	-2.62
	1372	-3.69	1372	-3.25	1372	-2.89	1372	-2.62
	1373	-3.69	1373	-3.25	1373	-2.89	1373	-2.62
	1374	-3.69	1374	-3.25	1374	-2.89	1374	-2.62
	1375	-3.69	1375	-3.25	1375	-2.89	1375	-2.62
	1376	-3.69	1376	-3.25	1376	-2.89	1376	-2.62
	1377	-3.69	1377	-3.25	1377	-2.89	1377	-2.62
	1378	-3.69	1378	-3.25	1378	-2.89	1378	-2.62
	1379	-3.69	1379	-3.25	1379	-2.89	1379	-2.62
	1380	-3.69	1380	-3.25	1380	-2.89	1380	-2.62
	1381	-3.69	1381	-3.25	1381	-2.89	1381	-2.62
	1382	-3.69	1382	-3.25	1382	-2.89	1382	-2.62
	1383	-3.69	1383	-3.25	1383	-2.89	1383	-2.62
	1384	-3.69	1384	-3.25	1384	-2.89	1384	-2.62
	1385	-3.69	1385	-3.25	1385	-2.89	1385	-2.62
	1386	-3.69	1386	-3.25	1386	-2.89	1386	-2.62
	1387	-3.69	1387	-3.26	1387	-2.89	1387	-2.62
	1388	-3.69	1388	-3.26	1388	-2.89	1388	-2.62
	1389	-3.69	1389	-3.26	1389	-2.89	1389	-2.62
	1390	-3.69	1390	-3.26	1390	-2.89	1390	-2.62
	1391	-3.7	1391	-3.26	1391	-2.89	1391	-2.62
	1392	-3.7	1392	-3.26	1392	-2.89	1392	-2.62
	1393	-3.7	1393	-3.26	1393	-2.89	1393	-2.62
	1394	-3.7	1394	-3.26	1394	-2.89	1394	-2.62
	1395	-3.7	1395	-3.26	1395	-2.89	1395	-2.62
	1396	-3.7	1396	-3.26	1396	-2.9	1396	-2.62
	1397	-3.7	1397	-3.26	1397	-2.9	1397	-2.62
	1398	-3.7	1398	-3.26	1398	-2.9	1398	-2.62
	1399	-3.7	1399	-3.26	1399	-2.9	1399	-2.62
	1400	-3.7	1400	-3.26	1400	-2.9	1400	-2.62
	1401	-3.7	1401	-3.26	1401	-2.9	1401	-2.62
	1402	-3.7	1402	-3.26	1402	-2.9	1402	-2.62
	1403	-3.7	1403	-3.26	1403	-2.9	1403	-2.62
	1404	-3.7	1404	-3.26	1404	-2.9	1404	-2.62
	1405	-3.7	1405	-3.26	1405	-2.9	1405	-2.62
	1406	-3.7	1406	-3.26	1406	-2.9	1406	-2.62
	1407	-3.7	1407	-3.26	1407	-2.9	1407	-2.62
	1408	-3.7	1408	-3.26	1408	-2.9	1408	-2.62
	1409	-3.7	1409	-3.26	1409	-2.9	1409	-2.62
	1410	-3.7	1410	-3.26	1410	-2.9	1410	-2.62
	1411	-3.7	1411	-3.26	1411	-2.9	1411	-2.62
	1412	-3.71	1412	-3.26	1412	-2.9	1412	-2.62
	1413	-3.71	1413	-3.26	1413	-2.9	1413	-2.62
	1414	-3.71	1414	-3.26	1414	-2.9	1414	-2.62
	1415	-3.71	1415	-3.26	1415	-2.9	1415	-2.62
	1416	-3.71	1416	-3.26	1416	-2.9	1416	-2.62
	1417	-3.71	1417	-3.26	1417	-2.9	1417	-2.62
	1418	-3.71	1418	-3.26	1418	-2.9	1418	-2.62
	1419	-3.71	1419	-3.26	1419	-2.9	1419	-2.62
	1420	-3.71	1420	-3.26	1420	-2.9	1420	-2.62
	1421	-3.71	1421	-3.26	1421	-2.9	1421	-2.62
	1422	-3.71	1422	-3.26	1422	-2.9	1422	-2.62
	1423	-3.71	1423	-3.26	1423	-2.9	1423	-2.62
	1424	-3.71	1424	-3.26	1424	-2.9	1424	-2.62
	1425	-3.71	1425	-3.26	1425	-2.9	1425	-2.62
	1426	-3.71	1426	-3.26	1426	-2.9	1426	-2.62
	1427	-3.71	1427	-3.26	1427	-2.9	1427	-2.62
	1428	-3.71	1428	-3.26	1428	-2.9	1428	-2.62
	1429	-3.71	1429	-3.26	1429	-2.9	1429	-2.62
	1430	-3.71	1430	-3.26	1430	-2.9	1430	-2.62
	1431	-3.71	1431	-3.26	1431	-2.9	1431	-2.62
	1432	-3.72	1432	-3.26	1432	-2.91	1432	-2.62
	1433	-3.72	1433	-3.26	1433	-2.91	1433	-2.62
	1434	-3.72	1434	-3.26	1434	-2.91	1434	-2.62
	1435	-3.72	1435	-3.26	1435	-2.91	1435	-2.62
	1436	-3.72	1436	-3.26	1436	-2.91	1436	-2.62
	1437	-3.72	1437	-3.26	1437	-2.91	1437	-2.62
	1438	-3.72	1438	-3.26	1438	-2.91	1438	-2.62
	1439	-3.72	1439	-3.26	1439	-2.91	1439	-2.62
	1440	-3.72	1440	-3.26	1440	-2.91	1440	-2.62
	1441	-3.72	1441	-3.26	1441	-2.91	1441	-2.62
	1442	-3.72	1442	-3.26	1442	-2.91	1442	-2.62
	1443	-3.72	1443	-3.26	1443	-2.91	1443	-2.62
	1444	-3.72	1444	-3.26	1444	-2.91	1444	-2.62
	1445	-3.72	1445	-3.26	1445	-2.91	1445	-2.62
	1446	-3.72	1446	-3.26	1446	-2.91	1446	-2.62
	1447	-3.72	1447	-3.26	1447	-2.91	1447	-2.62
	1448	-3.72	1448	-3.26	1448	-2.91	1448	-2.62
	1449	-3.72	1449	-3.26	1449	-2.91	1449	-2.62
	1450	-3.72	1450	-3.26	1450	-2.91	1450	-2.62
	1451	-3.72	1451	-3.26	1451	-2.91	1451	-2.62
	1452	-3.73	1452	-3.26	1452	-2.91	1452	-2.62
	1453	-3.73	1453	-3.26	1453	-2.91	1453	-2.62
	1454	-3.73	1454	-3.26	1454	-2.91	1454	-2.62
	1455	-3.73	1455	-3.26	1455	-2.91	1455	-2.62
	1456	-3.73	1456	-3.26	1456	-2.91	1456	-2.62
	1457	-3.73	1457	-3.26	1457	-2.91	1457	-2.62
	1458	-3.73	1458	-3.26	1458	-2.91	1458	-2.62
	1459	-3.73	1459	-3.26	1459	-2.91	1459	-2.62
	1460	-3.73	1460	-3.26	1460	-2.91	1460	-2.62
	1461	-3.73	1461	-3.26	1461	-2.91	1461	-2.62
	1462	-3.73	1462	-3.27	1462	-2.91	1462	-2.62
	1463	-3.73	1463	-3.27	1463	-2.91	1463	-2.62
	1464	-3.73	1464	-3.27	1464	-2.92	1464	-2.62
	1465	-3.73	1465	-3.27	1465	-2.92	1465	-2.62
	1466	-3.73	1466	-3.27	1466	-2.92	1466	-2.62
	1467	-3.73	1467	-3.27	1467	-2.92	1467	-2.62
	1468	-3.73	1468	-3.27	1468	-2.92	1468	-2.62
	1469	-3.73	1469	-3.27	1469	-2.92	1469	-2.62
	1470	-3.73	1470	-3.27	1470	-2.92	1470	-2.62
	1471	-3.74	1471	-3.27	1471	-2.92	1471	-2.62
	1472	-3.74	1472	-3.27	1472	-2.92	1472	-2.62
	1473	-3.74	1473	-3.27	1473	-2.92	1473	-2.62
	1474	-3.74	1474	-3.27	1474	-2.92	1474	-2.62
	1475	-3.74	1475	-3.27	1475	-2.92	1475	-2.62
	1476	-3.74	1476	-3.27	1476	-2.92	1476	-2.62
	1477	-3.74	1477	-3.27	1477	-2.92	1477	-2.62
	1478	-3.74	1478	-3.27	1478	-2.92	1478	-2.62
	1479	-3.74	1479	-3.27	1479	-2.92	1479	-2.62
	1480	-3.74	1480	-3.27	1480	-2.92	1480	-2.62
	1481	-3.74	1481	-3.27	1481	-2.92	1481	-2.62
	1482	-3.74	1482	-3.27	1482	-2.92	1482	-2.62
	1483	-3.74	1483	-3.27	1483	-2.92	1483	-2.62
	1484	-3.74	1484	-3.27	1484	-2.92	1484	-2.62
	1485	-3.74	1485	-3.27	1485	-2.92	1485	-2.62
	1486	-3.74	1486	-3.27	1486	-2.92	1486	-2.62
	1487	-3.74	1487	-3.27	1487	-2.92	1487	-2.62
	1488	-3.74	1488	-3.27	1488	-2.92	1488	-2.62
	1489	-3.74	1489	-3.27	1489	-2.92	1489	-2.62
	1490	-3.74	1490	-3.27	1490	-2.92	1490	-2.62
	1491	-3.75	1491	-3.27	1491	-2.92	1491	-2.62
	1492	-3.75	1492	-3.27	1492	-2.92	1492	-2.62
	1493	-3.75	1493	-3.27	1493	-2.92	1493	-2.62
	1494	-3.75	1494	-3.27	1494	-2.92	1494	-2.62
	1495	-3.75	1495	-3.27	1495	-2.92	1495	-2.62
	1496	-3.75	1496	-3.28	1496	-2.92	1496	-2.62
	1497	-3.75	1497	-3.28	1497	-2.92	1497	-2.62
	1498	-3.75	1498	-3.28	1498	-2.92	1498	-2.62
	1499	-3.75	1499	-3.28	1499	-2.92	1499	-2.62
	1500	-3.75	1500	-3.28	1500	-2.92	1500	-2.62
	1501	-3.75	1501	-3.28	1501	-2.92	1501	-2.62
	1502	-3.75	1502	-3.28	1502	-2.92	1502	-2.62
	1503	-3.75	1503	-3.28	1503	-2.92	1503	-2.62
	1504	-3.75	1504	-3.28	1504	-2.92	1504	-2.62
	1505	-3.75	1505	-3.28	1505	-2.92	1505	-2.62
	1506	-3.75	1506	-3.28	1506	-2.92	1506	-2.62
	1507	-3.75	1507	-3.28	1507	-2.93	1507	-2.62
	1508	-3.75	1508	-3.28	1508	-2.93	1508	-2.62
	1509	-3.75	1509	-3.28	1509	-2.93	1509	-2.62
	1510	-3.75	1510	-3.28	1510	-2.93	1510	-2.62
	1511	-3.75	1511	-3.28	1511	-2.93	1511	-2.62
	1512	-3.75	1512	-3.28	1512	-2.93	1512	-2.62
	1513	-3.75	1513	-3.28	1513	-2.93	1513	-2.62
	1514	-3.75	1514	-3.28	1514	-2.93	1514	-2.62
	1515	-3.75	1515	-3.28	1515	-2.93	1515	-2.62
	1516	-3.75	1516	-3.28	1516	-2.93	1516	-2.62
	1517	-3.75	1517	-3.28	1517	-2.93	1517	-2.62
	1518	-3.75	1518	-3.28	1518	-2.93	1518	-2.62
	1519	-3.76	1519	-3.28	1519	-2.93	1519	-2.62
	1520	-3.76	1520	-3.28	1520	-2.93	1520	-2.62
	1521	-3.76	1521	-3.28	1521	-2.93	1521	-2.62
	1522	-3.76	1522	-3.28	1522	-2.93	1522	-2.62
	1523	-3.76	1523	-3.28	1523	-2.93	1523	-2.62
	1524	-3.76	1524	-3.28	1524	-2.93	1524	-2.62
	1525	-3.76	1525	-3.28	1525	-2.93	1525	-2.62
	1526	-3.76	1526	-3.28	1526	-2.93	1526	-2.62
	1527	-3.76	1527	-3.28	1527	-2.93	1527	-2.62
	1528	-3.76	1528	-3.28	1528	-2.93	1528	-2.62
	1529	-3.76	1529	-3.28	1529	-2.93	1529	-2.62
	1530	-3.76	1530	-3.28	1530	-2.93	1530	-2.62
	1531	-3.76	1531	-3.28	1531	-2.93	1531	-2.62
	1532	-3.76	1532	-3.28	1532	-2.93	1532	-2.62
	1533	-3.76	1533	-3.28	1533	-2.93	1533	-2.62
	1534	-3.76	1534	-3.28	1534	-2.93	1534	-2.62
	1535	-3.76	1535	-3.28	1535	-2.93	1535	-2.62
	1536	-3.76	1536	-3.28	1536	-2.93	1536	-2.62
	1537	-3.76	1537	-3.28	1537	-2.94	1537	-2.62
	1538	-3.76	1538	-3.28	1538	-2.94	1538	-2.62
	1539	-3.76	1539	-3.28	1539	-2.94	1539	-2.62
	1540	-3.76	1540	-3.28	1540	-2.94	1540	-2.62
	1541	-3.76	1541	-3.28	1541	-2.94	1541	-2.62
	1542	-3.77	1542	-3.28	1542	-2.94	1542	-2.62
	1543	-3.77	1543	-3.28	1543	-2.94	1543	-2.62
	1544	-3.77	1544	-3.28	1544	-2.94	1544	-2.62
	1545	-3.77	1545	-3.28	1545	-2.94	1545	-2.62
	1546	-3.77	1546	-3.28	1546	-2.94	1546	-2.62
	1547	-3.77	1547	-3.28	1547	-2.94	1547	-2.62
	1548	-3.77	1548	-3.28	1548	-2.94	1548	-2.62
	1549	-3.77	1549	-3.28	1549	-2.94	1549	-2.62
	1550	-3.77	1550	-3.28	1550	-2.94	1550	-2.62
	1551	-3.77	1551	-3.28	1551	-2.94	1551	-2.62
	1552	-3.77	1552	-3.28	1552	-2.94	1552	-2.62
	1553	-3.77	1553	-3.28	1553	-2.94	1553	-2.62
	1554	-3.77	1554	-3.28	1554	-2.94	1554	-2.62
	1555	-3.77	1555	-3.28	1555	-2.94	1555	-2.62
	1556	-3.77	1556	-3.28	1556	-2.94	1556	-2.62
	1557	-3.77	1557	-3.28	1557	-2.94	1557	-2.62
	1558	-3.77	1558	-3.28	1558	-2.94	1558	-2.62
	1559	-3.77	1559	-3.28	1559	-2.94	1559	-2.62
	1560	-3.77	1560	-3.28	1560	-2.94	1560	-2.62
	1561	-3.77	1561	-3.28	1561	-2.94	1561	-2.62
	1562	-3.77	1562	-3.28	1562	-2.94	1562	-2.62
	1563	-3.77	1563	-3.28	1563	-2.94	1563	-2.62
	1564	-3.77	1564	-3.28	1564	-2.94	1564	-2.62
	1565	-3.77	1565	-3.28	1565	-2.94	1565	-2.62
	1566	-3.77	1566	-3.28	1566	-2.94	1566	-2.63
	1567	-3.78	1567	-3.28	1567	-2.94	1567	-2.63
	1568	-3.78	1568	-3.28	1568	-2.94	1568	-2.63
	1569	-3.78	1569	-3.28	1569	-2.94	1569	-2.63
	1570	-3.78	1570	-3.28	1570	-2.94	1570	-2.63
	1571	-3.78	1571	-3.28	1571	-2.94	1571	-2.63
	1572	-3.78	1572	-3.28	1572	-2.95	1572	-2.63
	1573	-3.78	1573	-3.28	1573	-2.95	1573	-2.63
	1574	-3.78	1574	-3.28	1574	-2.95	1574	-2.63
	1575	-3.78	1575	-3.28	1575	-2.95	1575	-2.63
	1576	-3.78	1576	-3.28	1576	-2.95	1576	-2.63
	1577	-3.78	1577	-3.28	1577	-2.95	1577	-2.63
	1578	-3.78	1578	-3.28	1578	-2.95	1578	-2.63
	1579	-3.78	1579	-3.28	1579	-2.95	1579	-2.63
	1580	-3.78	1580	-3.28	1580	-2.95	1580	-2.63
	1581	-3.78	1581	-3.28	1581	-2.95	1581	-2.63
	1582	-3.78	1582	-3.28	1582	-2.95	1582	-2.63
	1583	-3.78	1583	-3.28	1583	-2.95	1583	-2.63
	1584	-3.78	1584	-3.28	1584	-2.95	1584	-2.63
	1585	-3.78	1585	-3.28	1585	-2.95	1585	-2.63
	1586	-3.78	1586	-3.28	1586	-2.95	1586	-2.63
	1587	-3.78	1587	-3.28	1587	-2.95	1587	-2.63
	1588	-3.78	1588	-3.28	1588	-2.95	1588	-2.63
	1589	-3.78	1589	-3.28	1589	-2.95	1589	-2.63
	1590	-3.78	1590	-3.28	1590	-2.95	1590	-2.63
	1591	-3.78	1591	-3.28	1591	-2.95	1591	-2.63
	1592	-3.78	1592	-3.28	1592	-2.95	1592	-2.63
	1593	-3.78	1593	-3.28	1593	-2.95	1593	-2.63
	1594	-3.78	1594	-3.28	1594	-2.95	1594	-2.63
	1595	-3.78	1595	-3.28	1595	-2.95	1595	-2.63
	1596	-3.79	1596	-3.28	1596	-2.95	1596	-2.63
	1597	-3.79	1597	-3.28	1597	-2.95	1597	-2.63
	1598	-3.79	1598	-3.28	1598	-2.95	1598	-2.63
	1599	-3.79	1599	-3.28	1599	-2.95	1599	-2.63
	1600	-3.79	1600	-3.28	1600	-2.95	1600	-2.63
	1601	-3.79	1601	-3.28	1601	-2.95	1601	-2.63
	1602	-3.79	1602	-3.28	1602	-2.95	1602	-2.63
	1603	-3.79	1603	-3.28	1603	-2.95	1603	-2.63
	1604	-3.79	1604	-3.28	1604	-2.95	1604	-2.63
	1605	-3.79	1605	-3.28	1605	-2.95	1605	-2.63
	1606	-3.79	1606	-3.28	1606	-2.95	1606	-2.63
	1607	-3.79	1607	-3.28	1607	-2.95	1607	-2.63
	1608	-3.79	1608	-3.28	1608	-2.95	1608	-2.63
	1609	-3.79	1609	-3.28	1609	-2.95	1609	-2.63
	1610	-3.79	1610	-3.28	1610	-2.95	1610	-2.63
	1611	-3.79	1611	-3.28	1611	-2.95	1611	-2.63
	1612	-3.79	1612	-3.28	1612	-2.95	1612	-2.63
	1613	-3.79	1613	-3.28	1613	-2.95	1613	-2.63
	1614	-3.79	1614	-3.28	1614	-2.95	1614	-2.63
	1615	-3.79	1615	-3.28	1615	-2.95	1615	-2.63
	1616	-3.79	1616	-3.28	1616	-2.95	1616	-2.63
	1617	-3.79	1617	-3.28	1617	-2.95	1617	-2.63
	1618	-3.79	1618	-3.28	1618	-2.95	1618	-2.63
	1619	-3.79	1619	-3.28	1619	-2.95	1619	-2.63
	1620	-3.79	1620	-3.28	1620	-2.95	1620	-2.63
	1621	-3.79	1621	-3.28	1621	-2.95	1621	-2.63
	1622	-3.79	1622	-3.28	1622	-2.95	1622	-2.63
	1623	-3.79	1623	-3.28	1623	-2.95	1623	-2.63
	1624	-3.79	1624	-3.28	1624	-2.95	1624	-2.63
	1625	-3.79	1625	-3.28	1625	-2.95	1625	-2.63
	1626	-3.79	1626	-3.28	1626	-2.96	1626	-2.63
	1627	-3.79	1627	-3.28	1627	-2.96	1627	-2.63
	1628	-3.79	1628	-3.28	1628	-2.96	1628	-2.63
	1629	-3.79	1629	-3.28	1629	-2.96	1629	-2.63
	1630	-3.79	1630	-3.28	1630	-2.96	1630	-2.63
	1631	-3.8	1631	-3.28	1631	-2.96	1631	-2.63
	1632	-3.8	1632	-3.28	1632	-2.96	1632	-2.63
	1633	-3.8	1633	-3.28	1633	-2.96	1633	-2.63
	1634	-3.8	1634	-3.28	1634	-2.96	1634	-2.63
	1635	-3.8	1635	-3.28	1635	-2.96	1635	-2.63
	1636	-3.8	1636	-3.28	1636	-2.96	1636	-2.63
	1637	-3.8	1637	-3.28	1637	-2.96	1637	-2.63
	1638	-3.8	1638	-3.28	1638	-2.96	1638	-2.63
	1639	-3.8	1639	-3.28	1639	-2.96	1639	-2.63
	1640	-3.8	1640	-3.28	1640	-2.96	1640	-2.63
	1641	-3.8	1641	-3.28	1641	-2.96	1641	-2.63
	1642	-3.8	1642	-3.28	1642	-2.96	1642	-2.63
	1643	-3.8	1643	-3.28	1643	-2.96	1643	-2.63
	1644	-3.8	1644	-3.28	1644	-2.96	1644	-2.63
	1645	-3.8	1645	-3.28	1645	-2.96	1645	-2.63
	1646	-3.8	1646	-3.28	1646	-2.96	1646	-2.63
	1647	-3.8	1647	-3.28	1647	-2.96	1647	-2.63
	1648	-3.8	1648	-3.28	1648	-2.96	1648	-2.63
	1649	-3.8	1649	-3.28	1649	-2.96	1649	-2.63
	1650	-3.8	1650	-3.28	1650	-2.96	1650	-2.63
	1651	-3.8	1651	-3.28	1651	-2.96	1651	-2.63
	1652	-3.8	1652	-3.28	1652	-2.96	1652	-2.63
	1653	-3.8	1653	-3.28	1653	-2.96	1653	-2.63
	1654	-3.8	1654	-3.28	1654	-2.96	1654	-2.63
	1655	-3.8	1655	-3.28	1655	-2.96	1655	-2.63
	1656	-3.8	1656	-3.28	1656	-2.96	1656	-2.63
	1657	-3.8	1657	-3.28	1657	-2.96	1657	-2.63
	1658	-3.8	1658	-3.28	1658	-2.96	1658	-2.63
	1659	-3.8	1659	-3.28	1659	-2.96	1659	-2.63
	1660	-3.8	1660	-3.28	1660	-2.96	1660	-2.63
	1661	-3.8	1661	-3.28	1661	-2.96	1661	-2.63
	1662	-3.8	1662	-3.28	1662	-2.96	1662	-2.63
	1663	-3.8	1663	-3.28	1663	-2.96	1663	-2.63
	1664	-3.8	1664	-3.28	1664	-2.96	1664	-2.63
	1665	-3.8	1665	-3.28	1665	-2.96	1665	-2.63
	1666	-3.8	1666	-3.28	1666	-2.96	1666	-2.63
	1667	-3.8	1667	-3.28	1667	-2.96	1667	-2.63
	1668	-3.8	1668	-3.28	1668	-2.96	1668	-2.63
	1669	-3.8	1669	-3.28	1669	-2.96	1669	-2.63
	1670	-3.8	1670	-3.28	1670	-2.96	1670	-2.63
	1671	-3.8	1671	-3.28	1671	-2.96	1671	-2.63
	1672	-3.8	1672	-3.28	1672	-2.96	1672	-2.63
	1673	-3.8	1673	-3.28	1673	-2.96	1673	-2.63
	1674	-3.8	1674	-3.28	1674	-2.96	1674	-2.63
	1675	-3.8	1675	-3.28	1675	-2.96	1675	-2.63
	1676	-3.8	1676	-3.28	1676	-2.96	1676	-2.63
	1677	-3.8	1677	-3.28	1677	-2.96	1677	-2.63
	1678	-3.8	1678	-3.28	1678	-2.96	1678	-2.63
	1679	-3.8	1679	-3.28	1679	-2.96	1679	-2.63
	1680	-3.8	1680	-3.28	1680	-2.96	1680	-2.63
	1681	-3.8	1681	-3.28	1681	-2.96	1681	-2.63
	1682	-3.8	1682	-3.28	1682	-2.96	1682	-2.63
	1683	-3.8	1683	-3.28	1683	-2.96	1683	-2.63
	1684	-3.8	1684	-3.28	1684	-2.96	1684	-2.63
	1685	-3.8	1685	-3.28	1685	-2.96	1685	-2.63
	1686	-3.8	1686	-3.28	1686	-2.96	1686	-2.63
	1687	-3.8	1687	-3.28	1687	-2.96	1687	-2.63
	1688	-3.8	1688	-3.28	1688	-2.96	1688	-2.63
	1689	-3.8	1689	-3.28	1689	-2.96	1689	-2.63
	1690	-3.8	1690	-3.28	1690	-2.96	1690	-2.63
	1691	-3.8	1691	-3.28	1691	-2.96	1691	-2.63
	1692	-3.8	1692	-3.28	1692	-2.96	1692	-2.63
	1693	-3.8	1693	-3.28	1693	-2.96	1693	-2.64
	1694	-3.8	1694	-3.28	1694	-2.96	1694	-2.64
	1695	-3.8	1695	-3.28	1695	-2.96	1695	-2.64
	1696	-3.8	1696	-3.28	1696	-2.96	1696	-2.64
	1697	-3.8	1697	-3.28	1697	-2.95	1697	-2.64
	1698	-3.8	1698	-3.28	1698	-2.95	1698	-2.64
	1699	-3.8	1699	-3.28	1699	-2.95	1699	-2.64
	1700	-3.8	1700	-3.28	1700	-2.95	1700	-2.64
	1701	-3.8	1701	-3.28	1701	-2.95	1701	-2.64
	1702	-3.8	1702	-3.28	1702	-2.95	1702	-2.64
	1703	-3.8	1703	-3.28	1703	-2.95	1703	-2.64
	1704	-3.8	1704	-3.28	1704	-2.95	1704	-2.64
	1705	-3.8	1705	-3.28	1705	-2.95	1705	-2.64
	1706	-3.8	1706	-3.28	1706	-2.95	1706	-2.64
	1707	-3.8	1707	-3.28	1707	-2.95	1707	-2.64
	1708	-3.8	1708	-3.28	1708	-2.95	1708	-2.64
	1709	-3.8	1709	-3.28	1709	-2.95	1709	-2.64
	1710	-3.8	1710	-3.28	1710	-2.95	1710	-2.64
	1711	-3.8	1711	-3.28	1711	-2.95	1711	-2.64
	1712	-3.8	1712	-3.28	1712	-2.95	1712	-2.64
	1713	-3.8	1713	-3.28	1713	-2.95	1713	-2.64
	1714	-3.8	1714	-3.28	1714	-2.95	1714	-2.64
	1715	-3.8	1715	-3.28	1715	-2.95	1715	-2.64
	1716	-3.8	1716	-3.28	1716	-2.95	1716	-2.64
	1717	-3.8	1717	-3.28	1717	-2.95	1717	-2.64
	1718	-3.8	1718	-3.28	1718	-2.95	1718	-2.64
	1719	-3.8	1719	-3.28	1719	-2.95	1719	-2.64
	1720	-3.8	1720	-3.28	1720	-2.95	1720	-2.64
	1721	-3.8	1721	-3.28	1721	-2.95	1721	-2.64
	1722	-3.8	1722	-3.28	1722	-2.95	1722	-2.64
	1723	-3.8	1723	-3.28	1723	-2.95	1723	-2.64
	1724	-3.8	1724	-3.28	1724	-2.95	1724	-2.64
	1725	-3.8	1725	-3.28	1725	-2.95	1725	-2.64
	1726	-3.8	1726	-3.28	1726	-2.95	1726	-2.64
	1727	-3.8	1727	-3.28	1727	-2.95	1727	-2.64
	1728	-3.8	1728	-3.28	1728	-2.95	1728	-2.64
	1729	-3.8	1729	-3.28	1729	-2.95	1729	-2.64
	1730	-3.8	1730	-3.28	1730	-2.95	1730	-2.64
	1731	-3.8	1731	-3.28	1731	-2.95	1731	-2.64
	1732	-3.8	1732	-3.28	1732	-2.95	1732	-2.64
	1733	-3.8	1733	-3.28	1733	-2.95	1733	-2.64
	1734	-3.8	1734	-3.28	1734	-2.95	1734	-2.64
	1735	-3.8	1735	-3.28	1735	-2.95	1735	-2.64
	1736	-3.8	1736	-3.28	1736	-2.95	1736	-2.64
	1737	-3.8	1737	-3.28	1737	-2.95	1737	-2.64
	1738	-3.8	1738	-3.28	1738	-2.95	1738	-2.64
	1739	-3.8	1739	-3.28	1739	-2.95	1739	-2.64
	1740	-3.8	1740	-3.28	1740	-2.95	1740	-2.64
	1741	-3.8	1741	-3.28	1741	-2.95	1741	-2.64
	1742	-3.8	1742	-3.28	1742	-2.95	1742	-2.64
	1743	-3.8	1743	-3.28	1743	-2.95	1743	-2.64
	1744	-3.8	1744	-3.28	1744	-2.95	1744	-2.64
	1745	-3.8	1745	-3.28	1745	-2.95	1745	-2.64
	1746	-3.8	1746	-3.28	1746	-2.95	1746	-2.64
	1747	-3.8	1747	-3.28	1747	-2.95	1747	-2.64
	1748	-3.8	1748	-3.28	1748	-2.95	1748	-2.64
	1749	-3.8	1749	-3.28	1749	-2.95	1749	-2.64
	1750	-3.8	1750	-3.28	1750	-2.95	1750	-2.64
	1751	-3.8	1751	-3.28	1751	-2.95	1751	-2.64
	1752	-3.8	1752	-3.28	1752	-2.95	1752	-2.64
	1753	-3.8	1753	-3.28	1753	-2.95	1753	-2.64
	1754	-3.8	1754	-3.28	1754	-2.95	1754	-2.64
	1755	-3.8	1755	-3.28	1755	-2.95	1755	-2.64
	1756	-3.8	1756	-3.28	1756	-2.95	1756	-2.64
	1757	-3.8	1757	-3.28	1757	-2.95	1757	-2.64
	1758	-3.8	1758	-3.28	1758	-2.95	1758	-2.64
	1759	-3.8	1759	-3.28	1759	-2.95	1759	-2.64
	1760	-3.8	1760	-3.28	1760	-2.95	1760	-2.64
	1761	-3.8	1761	-3.28	1761	-2.95	1761	-2.64
	1762	-3.8	1762	-3.28	1762	-2.95	1762	-2.64
	1763	-3.8	1763	-3.28	1763	-2.95	1763	-2.64
	1764	-3.8	1764	-3.28	1764	-2.95	1764	-2.64
	1765	-3.8	1765	-3.28	1765	-2.95	1765	-2.64
	1766	-3.8	1766	-3.28	1766	-2.95	1766	-2.64
	1767	-3.8	1767	-3.28	1767	-2.95	1767	-2.64
	1768	-3.8	1768	-3.28	1768	-2.95	1768	-2.64
	1769	-3.8	1769	-3.28	1769	-2.95	1769	-2.64
	1770	-3.8	1770	-3.28	1770	-2.95	1770	-2.64
	1771	-3.8	1771	-3.28	1771	-2.95	1771	-2.64
	1772	-3.8	1772	-3.28	1772	-2.95	1772	-2.64
	1773	-3.8	1773	-3.28	1773	-2.95	1773	-2.64
	1774	-3.8	1774	-3.28	1774	-2.95	1774	-2.64
	1775	-3.8	1775	-3.28	1775	-2.95	1775	-2.64
	1776	-3.8	1776	-3.28	1776	-2.95	1776	-2.64
	1777	-3.8	1777	-3.28	1777	-2.95	1777	-2.64
	1778	-3.8	1778	-3.28	1778	-2.95	1778	-2.64
	1779	-3.8	1779	-3.28	1779	-2.95	1779	-2.64
	1780	-3.8	1780	-3.28	1780	-2.95	1780	-2.64
	1781	-3.8	1781	-3.28	1781	-2.95	1781	-2.64
	1782	-3.8	1782	-3.28	1782	-2.95	1782	-2.64
	1783	-3.8	1783	-3.28	1783	-2.95	1783	-2.65
	1784	-3.8	1784	-3.28	1784	-2.95	1784	-2.65
	1785	-3.8	1785	-3.28	1785	-2.95	1785	-2.65
	1786	-3.8	1786	-3.28	1786	-2.95	1786	-2.65
	1787	-3.8	1787	-3.28	1787	-2.95	1787	-2.65
	1788	-3.8	1788	-3.28	1788	-2.95	1788	-2.65
	1789	-3.8	1789	-3.28	1789	-2.95	1789	-2.65
	1790	-3.8	1790	-3.28	1790	-2.95	1790	-2.65
	1791	-3.8	1791	-3.28	1791	-2.95	1791	-2.65
	1792	-3.8	1792	-3.28	1792	-2.95	1792	-2.65
	1793	-3.8	1793	-3.28	1793	-2.95	1793	-2.65
	1794	-3.8	1794	-3.28	1794	-2.95	1794	-2.65
	1795	-3.8	1795	-3.28	1795	-2.95	1795	-2.65
	1796	-3.8	1796	-3.28	1796	-2.95	1796	-2.65
	1797	-3.8	1797	-3.28	1797	-2.95	1797	-2.65
	1798	-3.8	1798	-3.28	1798	-2.95	1798	-2.65
	1799	-3.8	1799	-3.28	1799	-2.95	1799	-2.65
	1800	-3.8	1800	-3.28	1800	-2.95	1800	-2.65
	1801	-3.8	1801	-3.28	1801	-2.95	1801	-2.65
	1802	-3.8	1802	-3.28	1802	-2.95	1802	-2.65
	1803	-3.8	1803	-3.28	1803	-2.95	1803	-2.65
	1804	-3.8	1804	-3.28	1804	-2.95	1804	-2.65
	1805	-3.8	1805	-3.28	1805	-2.95	1805	-2.65
	1806	-3.8	1806	-3.28	1806	-2.95	1806	-2.65
	1807	-3.8	1807	-3.28	1807	-2.95	1807	-2.65
	1808	-3.8	1808	-3.28	1808	-2.95	1808	-2.65
	1809	-3.8	1809	-3.28	1809	-2.95	1809	-2.65
	1810	-3.8	1810	-3.28	1810	-2.95	1810	-2.65
	1811	-3.8	1811	-3.28	1811	-2.95	1811	-2.65
	1812	-3.8	1812	-3.28	1812	-2.95	1812	-2.65
	1813	-3.8	1813	-3.28	1813	-2.95	1813	-2.65
	1814	-3.8	1814	-3.28	1814	-2.95	1814	-2.65
	1815	-3.8	1815	-3.28	1815	-2.95	1815	-2.65
	1816	-3.8	1816	-3.28	1816	-2.95	1816	-2.65
	1817	-3.8	1817	-3.28	1817	-2.95	1817	-2.65
	1818	-3.8	1818	-3.28	1818	-2.95	1818	-2.65
	1819	-3.8	1819	-3.28	1819	-2.95	1819	-2.65
	1820	-3.8	1820	-3.28	1820	-2.95	1820	-2.65
	1821	-3.8	1821	-3.28	1821	-2.95	1821	-2.65
	1822	-3.8	1822	-3.28	1822	-2.95	1822	-2.65
	1823	-3.8	1823	-3.28	1823	-2.95	1823	-2.65
	1824	-3.8	1824	-3.28	1824	-2.95	1824	-2.65
	1825	-3.8	1825	-3.28	1825	-2.95	1825	-2.65
	1826	-3.8	1826	-3.28	1826	-2.95	1826	-2.65
	1827	-3.8	1827	-3.28	1827	-2.95	1827	-2.65
	1828	-3.8	1828	-3.28	1828	-2.95	1828	-2.65
	1829	-3.8	1829	-3.28	1829	-2.95	1829	-2.65
	1830	-3.8	1830	-3.28	1830	-2.95	1830	-2.65
	1831	-3.8	1831	-3.28	1831	-2.95	1831	-2.65
	1832	-3.8	1832	-3.28	1832	-2.95	1832	-2.65
	1833	-3.8	1833	-3.28	1833	-2.95	1833	-2.65
	1834	-3.8	1834	-3.28	1834	-2.95	1834	-2.66
	1835	-3.8	1835	-3.28	1835	-2.95	1835	-2.66
	1836	-3.8	1836	-3.28	1836	-2.95	1836	-2.66
	1837	-3.8	1837	-3.28	1837	-2.95	1837	-2.66
	1838	-3.8	1838	-3.28	1838	-2.95	1838	-2.66
	1839	-3.8	1839	-3.28	1839	-2.95	1839	-2.66
	1840	-3.8	1840	-3.28	1840	-2.95	1840	-2.66
	1841	-3.8	1841	-3.28	1841	-2.95	1841	-2.66
	1842	-3.8	1842	-3.28	1842	-2.95	1842	-2.66
	1843	-3.8	1843	-3.28	1843	-2.95	1843	-2.66
	1844	-3.8	1844	-3.28	1844	-2.95	1844	-2.66
	1845	-3.8	1845	-3.28	1845	-2.95	1845	-2.66
	1846	-3.8	1846	-3.28	1846	-2.95	1846	-2.66
	1847	-3.8	1847	-3.28	1847	-2.95	1847	-2.66
	1848	-3.8	1848	-3.28	1848	-2.95	1848	-2.66
	1849	-3.8	1849	-3.28	1849	-2.95	1849	-2.66
	1850	-3.8	1850	-3.28	1850	-2.95	1850	-2.66
	1851	-3.8	1851	-3.28	1851	-2.95	1851	-2.66
	1852	-3.8	1852	-3.28	1852	-2.95	1852	-2.66
	1853	-3.8	1853	-3.28	1853	-2.95	1853	-2.66
	1854	-3.8	1854	-3.28	1854	-2.95	1854	-2.66
	1855	-3.8	1855	-3.28	1855	-2.95	1855	-2.66
	1856	-3.8	1856	-3.28	1856	-2.95	1856	-2.66
	1857	-3.8	1857	-3.28	1857	-2.95	1857	-2.66
	1858	-3.8	1858	-3.28	1858	-2.95	1858	-2.66
	1859	-3.8	1859	-3.28	1859	-2.95	1859	-2.66
	1860	-3.8	1860	-3.28	1860	-2.95	1860	-2.66
	1861	-3.8	1861	-3.28	1861	-2.95	1861	-2.66
	1862	-3.8	1862	-3.28	1862	-2.95	1862	-2.66
	1863	-3.8	1863	-3.28	1863	-2.95	1863	-2.66
	1864	-3.8	1864	-3.28	1864	-2.95	1864	-2.66
	1865	-3.8	1865	-3.28	1865	-2.95	1865	-2.66
	1866	-3.8	1866	-3.28	1866	-2.95	1866	-2.66
	1867	-3.8	1867	-3.28	1867	-2.95	1867	-2.67
	1868	-3.8	1868	-3.28	1868	-2.95	1868	-2.67
	1869	-3.8	1869	-3.28	1869	-2.95	1869	-2.67
	1870	-3.8	1870	-3.28	1870	-2.95	1870	-2.67
	1871	-3.8	1871	-3.28	1871	-2.95	1871	-2.67
	1872	-3.8	1872	-3.28	1872	-2.95	1872	-2.67
	1873	-3.8	1873	-3.28	1873	-2.95	1873	-2.67
	1874	-3.8	1874	-3.28	1874	-2.95	1874	-2.67
	1875	-3.8	1875	-3.28	1875	-2.95	1875	-2.67
	1876	-3.8	1876	-3.28	1876	-2.95	1876	-2.67
	1877	-3.8	1877	-3.28	1877	-2.95	1877	-2.67
	1878	-3.8	1878	-3.28	1878	-2.95	1878	-2.67
	1879	-3.8	1879	-3.28	1879	-2.95	1879	-2.67
	1880	-3.8	1880	-3.28	1880	-2.95	1880	-2.67
	1881	-3.8	1881	-3.28	1881	-2.95	1881	-2.67
	1882	-3.8	1882	-3.28	1882	-2.95	1882	-2.67
	1883	-3.8	1883	-3.28	1883	-2.95	1883	-2.67
	1884	-3.8	1884	-3.28	1884	-2.95	1884	-2.67
	1885	-3.8	1885	-3.28	1885	-2.95	1885	-2.67
	1886	-3.8	1886	-3.28	1886	-2.95	1886	-2.67
	1887	-3.8	1887	-3.28	1887	-2.95	1887	-2.67
	1888	-3.8	1888	-3.28	1888	-2.95	1888	-2.67
	1889	-3.8	1889	-3.28	1889	-2.95	1889	-2.67
	1890	-3.8	1890	-3.28	1890	-2.95	1890	-2.67
	1891	-3.8	1891	-3.28	1891	-2.95	1891	-2.67
	1892	-3.8	1892	-3.28	1892	-2.95	1892	-2.68
	1893	-3.8	1893	-3.28	1893	-2.95	1893	-2.68
	1894	-3.8	1894	-3.28	1894	-2.95	1894	-2.68
	1895	-3.8	1895	-3.28	1895	-2.95	1895	-2.68
	1896	-3.8	1896	-3.28	1896	-2.95	1896	-2.68
	1897	-3.8	1897	-3.28	1897	-2.95	1897	-2.68
	1898	-3.8	1898	-3.28	1898	-2.95	1898	-2.68
	1899	-3.8	1899	-3.28	1899	-2.95	1899	-2.68
	1900	-3.8	1900	-3.28	1900	-2.95	1900	-2.68
	1901	-3.8	1901	-3.28	1901	-2.95	1901	-2.68
	1902	-3.8	1902	-3.28	1902	-2.95	1902	-2.68
	1903	-3.8	1903	-3.28	1903	-2.95	1903	-2.68
	1904	-3.8	1904	-3.28	1904	-2.95	1904	-2.68
	1905	-3.8	1905	-3.28	1905	-2.95	1905	-2.68
	1906	-3.8	1906	-3.28	1906	-2.95	1906	-2.68
	1907	-3.8	1907	-3.28	1907	-2.95	1907	-2.68
	1908	-3.8	1908	-3.28	1908	-2.95	1908	-2.68
	1909	-3.8	1909	-3.28	1909	-2.95	1909	-2.68
	1910	-3.8	1910	-3.28	1910	-2.95	1910	-2.68
	1911	-3.8	1911	-3.28	1911	-2.95	1911	-2.69
	1912	-3.8	1912	-3.28	1912	-2.95	1912	-2.69
	1913	-3.8	1913	-3.28	1913	-2.95	1913	-2.69
	1914	-3.8	1914	-3.28	1914	-2.95	1914	-2.69
	1915	-3.8	1915	-3.28	1915	-2.95	1915	-2.69
	1916	-3.8	1916	-3.28	1916	-2.95	1916	-2.69
	1917	-3.8	1917	-3.28	1917	-2.95	1917	-2.69
	1918	-3.8	1918	-3.28	1918	-2.95	1918	-2.69
	1919	-3.8	1919	-3.28	1919	-2.95	1919	-2.69
	1920	-3.8	1920	-3.28	1920	-2.95	1920	-2.69
	1921	-3.8	1921	-3.28	1921	-2.95	1921	-2.69
	1922	-3.8	1922	-3.28	1922	-2.95	1922	-2.69
	1923	-3.8	1923	-3.28	1923	-2.95	1923	-2.69
	1924	-3.8	1924	-3.28	1924	-2.95	1924	-2.69
	1925	-3.8	1925	-3.28	1925	-2.95	1925	-2.69
	1926	-3.8	1926	-3.28	1926	-2.95	1926	-2.69
	1927	-3.8	1927	-3.28	1927	-2.95	1927	-2.69
	1928	-3.8	1928	-3.28	1928	-2.95	1928	-2.7
	1929	-3.8	1929	-3.28	1929	-2.95	1929	-2.7
	1930	-3.8	1930	-3.28	1930	-2.95	1930	-2.7
	1931	-3.8	1931	-3.28	1931	-2.95	1931	-2.7
	1932	-3.8	1932	-3.28	1932	-2.96	1932	-2.7
	1933	-3.8	1933	-3.28	1933	-2.96	1933	-2.7
	1934	-3.8	1934	-3.28	1934	-2.96	1934	-2.7
	1935	-3.8	1935	-3.28	1935	-2.96	1935	-2.7
	1936	-3.8	1936	-3.28	1936	-2.96	1936	-2.7
	1937	-3.8	1937	-3.28	1937	-2.96	1937	-2.7
	1938	-3.8	1938	-3.28	1938	-2.96	1938	-2.7
	1939	-3.8	1939	-3.28	1939	-2.96	1939	-2.7
	1940	-3.8	1940	-3.28	1940	-2.96	1940	-2.7
	1941	-3.8	1941	-3.28	1941	-2.96	1941	-2.7
	1942	-3.8	1942	-3.28	1942	-2.96	1942	-2.7
	1943	-3.8	1943	-3.28	1943	-2.96	1943	-2.71
	1944	-3.8	1944	-3.28	1944	-2.96	1944	-2.71
	1945	-3.8	1945	-3.28	1945	-2.96	1945	-2.71
	1946	-3.8	1946	-3.28	1946	-2.96	1946	-2.71
	1947	-3.8	1947	-3.28	1947	-2.96	1947	-2.71
	1948	-3.8	1948	-3.28	1948	-2.96	1948	-2.71
	1949	-3.8	1949	-3.28	1949	-2.96	1949	-2.71
	1950	-3.8	1950	-3.28	1950	-2.96	1950	-2.71
	1951	-3.8	1951	-3.28	1951	-2.96	1951	-2.71
	1952	-3.8	1952	-3.28	1952	-2.96	1952	-2.71
	1953	-3.8	1953	-3.28	1953	-2.96	1953	-2.71
	1954	-3.8	1954	-3.28	1954	-2.96	1954	-2.71
	1955	-3.8	1955	-3.28	1955	-2.96	1955	-2.71
	1956	-3.8	1956	-3.28	1956	-2.96	1956	-2.71
	1957	-3.8	1957	-3.28	1957	-2.96	1957	-2.71
	1958	-3.8	1958	-3.28	1958	-2.96	1958	-2.71
	1959	-3.8	1959	-3.28	1959	-2.96	1959	-2.71
	1960	-3.8	1960	-3.28	1960	-2.96	1960	-2.71
	1961	-3.8	1961	-3.28	1961	-2.96	1961	-2.71
	1962	-3.8	1962	-3.28	1962	-2.96	1962	-2.71
	1963	-3.8	1963	-3.28	1963	-2.96	1963	-2.71
	1964	-3.8	1964	-3.28	1964	-2.96	1964	-2.71
	1965	-3.8	1965	-3.28	1965	-2.96	1965	-2.71
	1966	-3.8	1966	-3.28	1966	-2.96	1966	-2.71
	1967	-3.8	1967	-3.28	1967	-2.97	1967	-2.71
	1968	-3.8	1968	-3.28	1968	-2.97	1968	-2.7
							--
							--
							--
							--
							--
							--
							--
							--
							--
							--
							--
							--
							--
							--
							--
							--
							--
							--
							--
							--
							--
							--
							--
							--
							--
							--
							--
							--
							--
							--
							--
							--
							--
							--
							--
							--
							--
							--
							--
							--
							--
							--
							--
							--
							--
							--
							--
							--
							--
							--
							--
							--
							--
							--
							--
							--
							--
							--
							--
							--
							--
							--
							--
							--
							--
							--
							--
							--
							--
							--
							--
							--
							--
							--
							--
							--
							--
							--
							--
							--
							--
							--
							--
							--
							--
							--
							--
							--
							--
							--
							--
							--
							--
							--
							--
							--
							--
							--
							--
							--
							--
							--
							--
							--
							--
							--
							--
							--
							--
							--
							--
							--
							--
							--
							--
							--
							--
							--
							--
							--
							--
							--
							--
							--
							--
							--
							--
							--
							--
							--
							--
							--
							--
							--
							--
							--
							--
							--
							--
							--
							--
							--
							--
							--
							--
							--
							--
							--
[truncated: 1,455 more rows]

## Sheet: Figure 5a
Figure 5a		3D EMPA-L		3D EMPA-M		3D EMPA-S		2D EP
	Pressure [kPa]	△C/C0	Pressure [kPa]	△C/C0	Pressure [kPa]	△C/C0	Pressure [kPa]	△C/C0
	0.015	0	0.005	0	0.015	0	0	0.0036
	0.02	-0.00511	0.005	0.00095	0.02	0.00166	0.1	0.00836
	0.015	0.01846	0.01	0.00979	0.02	0.00338	0.6	0.02195
	0.02	0.02343	0.01	0.01979	0.02	0.00352
	0.02	0.02982	0.01	0.03179	0.02	0.00517	.
	0.02	0.04515	0.015	0.04137	0.02	0.00462
	0.02	0.05552	0.015	0.05453	0.025	0.00352
	0.025	0.07724	0.015	0.06453	0.025	0.0049
	0.02	0.07483	0.015	0.07684	0.02	0.00345
	0.025	0.0957	0.02	0.08526	0.025	0.00442
	0.025	0.1062	0.02	0.09053	0.03	0.00414
	0.03	0.11842	0.02	0.09874	0.025	0.00448
	0.03	0.13489	0.025	0.10516	0.03	0.00497
	0.03	0.139	0.03	0.11326	0.03	0.00435
	0.03	0.15917	0.025	0.12158	0.03	0.00455
	0.035	0.17152	0.03	0.12884	0.03	0.00455
	0.03	0.18841	0.03	0.13611	0.03	0.00448
	0.035	0.19637	0.03	0.14263	0.03	0.00476
	0.03	0.22263	0.035	0.14863	0.03	0.00373
	0.035	0.22916	0.04	0.15558	0.03	0.00338
	0.035	0.2587	0.035	0.16284	0.03	0.00428
	0.04	0.26821	0.04	0.16958	0.03	0.00435
	0.035	0.29675	0.04	0.17821	0.03	0.00469
	0.04	0.30399	0.04	0.188	0.035	0.00573
	0.04	0.33778	0.04	0.19463	0.035	0.00573
	0.04	0.34403	0.05	0.20084	0.03	0.00476
	0.045	0.39131	0.045	0.20989	0.04	0.00545
	0.045	0.39245	0.05	0.21916	0.035	0.00752
	0.045	0.41758	0.05	0.22505	0.035	0.00676
	0.05	0.45421	0.055	0.23284	0.04	0.00821
	0.05	0.47778	0.05	0.24379	0.04	0.00855
	0.05	0.49752	0.055	0.25137	0.04	0.00959
	0.05	0.52151	0.055	0.25737	0.04	0.01049
	0.055	0.55871	0.06	0.26832	0.04	0.01028
	0.05	0.58185	0.06	0.27726	0.04	0.01159
	0.055	0.61437	0.06	0.28453	0.045	0.012
	0.06	0.65597	0.06	0.29632	0.04	0.01325
	0.06	0.67883	0.065	0.30663	0.04	0.01373
	0.06	0.72199	0.065	0.31432	0.045	0.0158
	0.06	0.74982	0.07	0.32621	0.045	0.01649
	0.065	0.79583	0.065	0.33674	0.05	0.01745
	0.065	0.83075	0.07	0.34863	0.045	0.01994
	0.065	0.88684	0.07	0.36042	0.05	0.01994
	0.065	0.93497	0.075	0.37	0.05	0.02132
	0.07	0.97757	0.075	0.38116	0.05	0.02297
	0.07	1.03535	0.08	0.39358	0.05	0.02297
	0.07	1.08661	0.075	0.40421	0.05	0.0238
	0.075	1.14994	0.08	0.41905	0.05	0.02318
	0.075	1.21752	0.08	0.43158	0.05	0.02525
	0.075	1.2719	0.085	0.44747	0.055	0.02608
	0.08	1.34446	0.085	0.46221	0.055	0.02704
	0.085	1.43135	0.09	0.47821	0.055	0.02773
	0.08	1.50319	0.09	0.49505	0.055	0.02836
	0.09	1.59861	0.085	0.50926	0.06	0.02836
	0.105	1.65128	0.095	0.52263	0.06	0.03056
			0.095	0.53947	0.06	0.03139
			0.1	0.55337	0.06	0.0307
			0.095	0.56747	0.065	0.03291
			0.105	0.58463	0.065	0.03305
			0.1	0.60253	0.065	0.03657
			0.105	0.62053	0.07	0.03753
			0.105	0.63611	0.07	0.03919
			0.105	0.65758	0.075	0.04298
			0.11	0.674	0.075	0.0445
			0.115	0.69432	0.075	0.04705
			0.115	0.71558	0.08	0.05119
			0.115	0.73411	0.075	0.05519
			0.115	0.75389	0.085	0.05947
			0.12	0.77474	0.085	0.0652
			0.12	0.80032	0.085	0.07023
			0.125	0.82032	0.09	0.07465
			0.125	0.844	0.09	0.07872
			0.13	0.86147	0.095	0.08465
			0.13	0.88084	0.095	0.08914
			0.135	0.89947	0.1	0.09452
			0.135	0.91853	0.095	0.10114
			0.135	0.94326	0.1	0.10618
			0.14	0.96337	0.105	0.1117
			0.145	0.98789	0.105	0.11839
			0.145	1.012	0.11	0.12322
			0.145	1.03484	0.115	0.12991
			0.155	1.05874	0.115	0.13709
			0.15	1.07979	0.12	0.14192
			0.16	1.10537	0.125	0.14743
			0.16	1.12568	0.125	0.15454
			0.16	1.14674	0.13	0.16068
			0.165	1.16495	0.13	0.16799
			0.165	1.18232	0.135	0.17462
			0.17	1.20758	0.135	0.1811
			0.175	1.23253	0.14	0.18855
			0.175	1.25495	0.145	0.19228
			0.18	1.27863	0.145	0.20063
			0.185	1.30179	0.15	0.21491
			0.185	1.32726	0.155	0.22829
			0.185	1.35505	0.16	0.23843
			0.19	1.37968	0.165	0.25327
			0.195	1.40568	0.17	0.26727
			0.195	1.436	0.17	0.28114
			0.205	1.46905	0.18	0.29584
			0.205	1.50516	0.18	0.30867
			0.21	1.53811	0.19	0.32412
			0.21	1.57905	0.195	0.34192
			0.215	1.61884	0.2	0.35958
					0.215	0.37773
					0.23	0.39801
					0.25	0.41961
					0.285	0.43761
					0.335	0.45217
					0.405	0.46804

[truncated: 16 more sheets: Figure 5c, Figure 5e, Figure 5g, Supplementary Figure 3f, Supplementary Figure 8c, Supplementary Figure 11c, Supplementary Figure 15a, Supplementary Figure 16, Supplementary Figure 17, Supplementary Figure 18, Supplementary Figure 19, Supplementary Figure 20, Supplementary Figure 21, Supplementary Figure 22, Supplementary Figure 24, Supplementary Figure 25]
